# Supplementary material for: Identification of dynamic glucocorticoid-induced methylation changes at the FKBP5 locus
Source: Clin Epigenetics. 2019 May 23;11:83. doi: 10.1186/s13148-019-0682-5 (PMC6533766; doi:10.1186/s13148-019-0682-5)
Supplement: Supplementary file 6 — Table S1. Details on the CpG sites assessed in FKBP5 locus and summary of the results obtained using HAM-TBS and Illumina 450K array in both studies. (XLSX 78 kb) [file 13148_2019_682_MOESM6_ESM.xlsx]

## Sheet: FKBP5 CpGs
FKBP5 CpGs covered in chr6:35487554-35718452									CpGs with significant association
									DEX (Study 1, HAM-TBS, CpGs = 44)	DEX (Study 2, HAM-TBS, CpGs = 21)	DEX (Study 2, 450K, CpGs = 13)	Genotype (Study 1, rs 1360780, CpGs = 17)	Genotype (Study 2, rs 1360780, CpGs = 6)	Age (Study 2, 450K, CpGs = 7)	Sex (Study 2, 450K, CpGs = 5)	Smoking (Study 2, 450K, CpGs = 6)	BMI (Study 2, 450K, CpGs = 8)	MDD (Study 2, 450K, CpGs = 4)
chrom	chromStart	chromEnd	CpG_name_Array	CpG_name_HAM_TBS	Functional region in FKBP5	HAM-TBS Study 1 n=19, study 2 n=89 (CpGs = 228)	EPIC_Array (CpGs = 85)	450K_Array Study 2 n=106 (CpGs =56)
chr6	35490163	35490164	cg03063928				x	Study 2
chr6	35490598	35490599		PCR_35_35490599	distal TAD	Study 1, Study 2				x				x				x (different at baseline)
chr6	35490607	35490608		PCR_35_35490608	distal TAD	Study 1, Study 2				x
chr6	35490618	35490619		PCR_35_35490619	distal TAD	Study 1, Study 2			x	x		Interaction
chr6	35490653	35490654		PCR_35_35490654	distal TAD	Study 1, Study 2
chr6	35490673	35490674		PCR_35_35490674	distal TAD	Study 1, Study 2
chr6	35490692	35490693		PCR_35_35490693	distal TAD	Study 1, Study 2
chr6	35490712	35490713		PCR_35_35490713	distal TAD	Study 1, Study 2
chr6	35490743	35490744	cg05593667	PCR_35_35490744	distal TAD	Study 1, Study 2	x	Study 2	x		x	Additive
chr6	35490781	35490782		PCR_35_35490782	distal TAD	Study 1, Study 2
chr6	35490786	35490787	cg02837122	PCR_35_35490787	distal TAD	Study 1, Study 2	x	Study 2
chr6	35490799	35490800		PCR_35_35490800	distal TAD	Study 1, Study 2
chr6	35490811	35490812		PCR_35_35490812	distal TAD	Study 1, Study 2
chr6	35490817	35490818	cg18468088	PCR_35_35490818	distal TAD	Study 1, Study 2	x	Study 2
chr6	35490819	35490820		PCR_35_35490820	distal TAD	Study 1, Study 2
chr6	35490924	35490925		PCR_35_35490925	distal TAD	Study 1, Study 2
chr6	35490945	35490946		PCR_35_35490946	distal TAD	Study 1, Study 2
chr6	35490964	35490965		PCR_35_35490965	distal TAD	Study 1, Study 2
chr6	35502335	35502336	cg09009770				x	Study 2			x
chr6	35511359	35511360	cg01731192				x
chr6	35511433	35511434	cg09318204				x
chr6	35512326	35512327	cg21575347				x
chr6	35512600	35512601	cg03566752					Study 2
chr6	35512864	35512865	cg22812853				x
chr6	35520123	35520124		PCR_34_35520124		Study 1
chr6	35520167	35520168		PCR_34_35520168		Study 1
chr6	35520519	35520520	cg23527612				x
chr6	35520649	35520650	cg03246849				x
chr6	35523657	35523658	cg23713875				x	Study 2
chr6	35523699	35523700	cg20719122				x	Study 2
chr6	35523734	35523735	cg04192760				x	Study 2
chr6	35528126	35528127	cg07194798				x	Study 2
chr6	35534534	35534535	cg07643998				x
chr6	35536879	35536880		PCR_33_35536880		Study 1			x
chr6	35536998	35536999		PCR_33_35536999		Study 1
chr6	35537152	35537153	cg19267626				x
chr6	35543610	35543611	cg18726036					Study 2
chr6	35544467	35544468	cg02665568				x	Study 2
chr6	35551623	35551624	cg16912838	PCR_32_35551624	intronic TAD	Study 1	x
chr6	35551690	35551691		PCR_32_35551691	intronic TAD	Study 1
chr6	35551779	35551780		PCR_32_35551780	intronic TAD	Study 1
chr6	35551916	35551917		PCR_32_35551917	intronic TAD	Study 1
chr6	35551931	35551932	cg06087101	PCR_32_35551932	intronic TAD	Study 1	x	Study 2
chr6	35558385	35558386		PCR_1_35558386	intronic GRE intron 7	Study 1, Study 2			x	x				x	x	x
chr6	35558437	35558438		PCR_1_35558438	intronic GRE intron 7	Study 1, Study 2			x	x		Interaction		x	x
chr6	35558487	35558488	cg22363520	PCR_2_35558488	intronic GRE intron 7	Study 1, Study 2	x
chr6	35558512	35558513		PCR_2_35558513	intronic GRE intron 7	Study 1, Study 2
chr6	35558565	35558566		PCR_2_35558566	intronic GRE intron 7	Study 1, Study 2			x	x		Interaction			x	x
chr6	35558709	35558710		PCR_2_35558710	intronic GRE intron 7	Study 1, Study 2			x	x		Interaction	Additive		x	x
chr6	35558720	35558721		PCR_2_35558721	intronic GRE intron 7	Study 1, Study 2			x	x		Interaction and Additive			x	x	x
chr6	35565115	35565116	cg10300814				x	Study 2
chr6	35569470	35569471	cg07633853				x	Study 2
chr6	35569750	35569751		PCR_3_35569751	intronic GRE intron 5	Study 1, Study 2			x
chr6	35569756	35569757		PCR_3_35569757	intronic GRE intron 5	Study 1, Study 2			x
chr6	35569776	35569777		PCR_3_35569777	intronic GRE intron 5	Study 1, Study 2			x
chr6	35569895	35569896		PCR_3_35569896	intronic GRE intron 5	Study 1, Study 2
chr6	35569921	35569922		PCR_3_35569922	intronic GRE intron 5	Study 1, Study 2
chr6	35570223	35570224	cg14284211	PCR_24_35570224	intronic GRE intron 5	Study 1, Study 2	x	Study 2	x	x	x	Interaction	Interaction	x				x (different at baseline)
chr6	35570572	35570573	cg13344434				x
chr6	35578738	35578739		PCR_4_35578739	intronic GRE intron 5	Study 1, Study 2
chr6	35578829	35578830		PCR_4_35578830	intronic GRE intron 5	Study 1, Study 2
chr6	35578890	35578891		PCR_4_35578891	intronic GRE intron 5	Study 1, Study 2			x	x			Additive
chr6	35592134	35592135		PCR_31_35592135		Study 1
chr6	35592140	35592141		PCR_31_35592141		Study 1
chr6	35592150	35592151		PCR_31_35592151		Study 1
chr6	35592234	35592235		PCR_31_35592235		Study 1			x
chr6	35592693	35592694	cg16005389				x
chr6	35603142	35603143	cg16052510				x	Study 2
chr6	35607855	35607856		PCR_5_35607856	intronic GRE intron 2	Study 1
chr6	35607903	35607904		PCR_5_35607904	intronic GRE intron 2	Study 1
chr6	35607968	35607969		PCR_5_35607969	intronic GRE intron 2	Study 1
chr6	35608021	35608022		PCR_5_35608022	intronic GRE intron 2	Study 1			x			Additive
chr6	35611553	35611554	cg04791658				x
chr6	35611575	35611576	cg09268536				x
chr6	35611610	35611611	cg04137760				x
chr6	35612350	35612351	cg08586216				x	Study 2
chr6	35618762	35618763	cg05039098				x
chr6	35619164	35619165	cg07696519				x
chr6	35619238	35619239	cg26495008				x
chr6	35619453	35619454	cg11905112				x
chr6	35630995	35630996		PCR_12_35630996	intronic GRE intron 1	Study 1
chr6	35631008	35631009	cg01839003	PCR_12_35631009	intronic GRE intron 1	Study 1	x
chr6	35631010	35631011		PCR_12_35631011	intronic GRE intron 1	Study 1
chr6	35631159	35631160		PCR_12_35631160	intronic GRE intron 1	Study 1
chr6	35631735	35631736	cg07061368				x	Study 2			x
chr6	35633556	35633557	cg21789597				x
chr6	35635984	35635985	cg19014730				x	Study 2
chr6	35642469	35642470	cg06409316				x
chr6	35645340	35645341	cg17085721				x	Study 2
chr6	35652520	35652521	cg14642437				x	Study 2
chr6	35654362	35654363	cg03546163				x	Study 2			x
chr6	35655763	35655764	cg00862770				x	Study 2
chr6	35655933	35655934		PCR_7_35655934	TSS	Study 1
chr6	35655942	35655943		PCR_7_35655943	TSS	Study 1
chr6	35655947	35655948		PCR_7_35655948	TSS	Study 1
chr6	35655960	35655961		PCR_7_35655961	TSS	Study 1
chr6	35655967	35655968		PCR_7_35655968	TSS	Study 1
chr6	35655971	35655972		PCR_7_35655972	TSS	Study 1
chr6	35655981	35655982		PCR_7_35655982	TSS	Study 1
chr6	35655986	35655987		PCR_7_35655987	TSS	Study 1
chr6	35655988	35655989		PCR_7_35655989	TSS	Study 1
chr6	35655997	35655998		PCR_7_35655998	TSS	Study 1
chr6	35656020	35656021		PCR_7_35656021	TSS	Study 1
chr6	35656031	35656032		PCR_7_35656032	TSS	Study 1
chr6	35656037	35656038		PCR_7_35656038	TSS	Study 1
chr6	35656042	35656043		PCR_7_35656043	TSS	Study 1
chr6	35656044	35656045		PCR_7_35656045	TSS	Study 1
chr6	35656048	35656049		PCR_7_35656049	TSS	Study 1
chr6	35656050	35656051		PCR_7_35656051	TSS	Study 1
chr6	35656053	35656054		PCR_7_35656054	TSS	Study 1
chr6	35656058	35656059		PCR_7_35656059	TSS	Study 1
chr6	35656061	35656062		PCR_7_35656062	TSS	Study 1
chr6	35656065	35656066		PCR_7_35656066	TSS	Study 1
chr6	35656070	35656071		PCR_7_35656071	TSS	Study 1
chr6	35656082	35656083		PCR_7_35656083	TSS	Study 1
chr6	35656091	35656092		PCR_7_35656092	TSS	Study 1
chr6	35656094	35656095		PCR_7_35656095	TSS	Study 1
chr6	35656098	35656099		PCR_7_35656099	TSS	Study 1
chr6	35656104	35656105		PCR_7_35656105	TSS	Study 1
chr6	35656110	35656111		PCR_7_35656111	TSS	Study 1
chr6	35656124	35656125		PCR_7_35656125	TSS	Study 1
chr6	35656128	35656129		PCR_7_35656129	TSS	Study 1
chr6	35656133	35656134		PCR_7_35656134	TSS	Study 1
chr6	35656139	35656140		PCR_7_35656140	TSS	Study 1
chr6	35656151	35656152		PCR_7_35656152	TSS	Study 1
chr6	35656155	35656156		PCR_7_35656156	TSS	Study 1
chr6	35656163	35656164		PCR_7_35656164	TSS	Study 1
chr6	35656173	35656174		PCR_7_35656174	TSS	Study 1
chr6	35656187	35656188		PCR_7_35656188	TSS	Study 1
chr6	35656193	35656194		PCR_7_35656194	TSS	Study 1
chr6	35656198	35656199		PCR_7_35656199	TSS	Study 1
chr6	35656213	35656214		PCR_7_35656214	TSS	Study 1
chr6	35656217	35656218		PCR_7_35656218	TSS	Study 1
chr6	35656241	35656242	cg00140191	PCR_7_35656242	TSS	Study 1	x	Study 2
chr6	35656589	35656590	cg10913456				x	Study 2
chr6	35656625	35656626		PCR_9_35656626	TSS	Study 1
chr6	35656632	35656633		PCR_9_35656633	TSS	Study 1
chr6	35656648	35656649		PCR_9_35656649	TSS	Study 1
chr6	35656660	35656661		PCR_9_35656661	TSS	Study 1
chr6	35656664	35656665		PCR_9_35656665	TSS	Study 1
chr6	35656666	35656667		PCR_9_35656667	TSS	Study 1
chr6	35656668	35656669		PCR_9_35656669	TSS	Study 1
chr6	35656671	35656672		PCR_9_35656672	TSS	Study 1
chr6	35656678	35656679		PCR_9_35656679	TSS	Study 1
chr6	35656681	35656682		PCR_9_35656682	TSS	Study 1
chr6	35656685	35656686		PCR_9_35656686	TSS	Study 1
chr6	35656697	35656698		PCR_9_35656698	TSS	Study 1
chr6	35656701	35656702		PCR_9_35656702	TSS	Study 1
chr6	35656703	35656704		PCR_9_35656704	TSS	Study 1
chr6	35656708	35656709		PCR_9_35656709	TSS	Study 1
chr6	35656713	35656714		PCR_9_35656714	TSS	Study 1
chr6	35656721	35656722		PCR_9_35656722	TSS	Study 1
chr6	35656729	35656730		PCR_9_35656730	TSS	Study 1
chr6	35656733	35656734		PCR_9_35656734	TSS	Study 1
chr6	35656736	35656737		PCR_9_35656737	TSS	Study 1
chr6	35656739	35656740		PCR_9_35656740	TSS	Study 1
chr6	35656744	35656745		PCR_9_35656745	TSS	Study 1
chr6	35656753	35656754		PCR_9_35656754	TSS	Study 1
chr6	35656757	35656758	cg16012111	PCR_9_35656758	TSS	Study 1	x	Study 2
chr6	35656766	35656767		PCR_9_35656767	TSS	Study 1
chr6	35656783	35656784		PCR_9_35656784	TSS	Study 1
chr6	35656797	35656798		PCR_9_35656798	TSS	Study 1
chr6	35656810	35656811		PCR_9_35656811	TSS	Study 1
chr6	35656812	35656813		PCR_9_35656813	TSS	Study 1
chr6	35656814	35656815		PCR_9_35656815	TSS	Study 1
chr6	35656822	35656823		PCR_9_35656823	TSS	Study 1
chr6	35656827	35656828		PCR_9_35656828	TSS	Study 1
chr6	35656835	35656836		PCR_9_35656836	TSS	Study 1
chr6	35656847	35656848	cg07843056	PCR_9_35656848	TSS	Study 1	x	Study 2
chr6	35656849	35656850		PCR_9_35656850	TSS	Study 1
chr6	35656851	35656852		PCR_9_35656852	TSS	Study 1
chr6	35656854	35656855		PCR_9_35656855	TSS	Study 1
chr6	35656874	35656875		PCR_9_35656875	TSS	Study 1
chr6	35656905	35656906	cg01294490	PCR_9_35656906	TSS	Study 1	x	Study 2
chr6	35656915	35656916		PCR_9_35656916	TSS	Study 1
chr6	35657039	35657040	cg03245912				x
chr6	35657179	35657180	cg20813374				x	Study 2
chr6	35657201	35657202	cg00130530				x	Study 2
chr6	35657920	35657921	cg08636224				x	Study 2
chr6	35659140	35659141	cg03591753				x	Study 2			x
chr6	35662799	35662800	cg08642543				x
chr6	35677980	35677981	cg03098337				x
chr6	35681419	35681420	cg24295963				x
chr6	35683362	35683363		PCR_13_35683363	proximal Enhancer	Study 1
chr6	35683444	35683445		PCR_13_35683445	proximal Enhancer	Study 1
chr6	35683465	35683466		PCR_13_35683466	proximal Enhancer	Study 1
chr6	35683487	35683488		PCR_13_35683488	proximal Enhancer	Study 1
chr6	35687309	35687310	cg14339974				x
chr6	35687456	35687457	cg15929276				x	Study 2			x
chr6	35690279	35690280		PCR_11_35690280	proximal Enhancer	Study 1
chr6	35690317	35690318		PCR_11_35690318	proximal Enhancer	Study 1
chr6	35690364	35690365		PCR_11_35690365	proximal Enhancer	Study 1
chr6	35690431	35690432		PCR_11_35690432	proximal Enhancer	Study 1
chr6	35690443	35690444		PCR_11_35690444	proximal Enhancer	Study 1
chr6	35690484	35690485		PCR_11_35690485	proximal Enhancer	Study 1
chr6	35693514	35693515		PCR_14_35693515	proximal Enhancer	Study 1, Study 2			x	x							x
chr6	35693553	35693554		PCR_14_35693554	proximal Enhancer	Study 1, Study 2			x	x						x	x
chr6	35693563	35693564		PCR_14_35693564	proximal Enhancer	Study 1, Study 2			x	x		Interaction				x
chr6	35693572	35693573	cg23416081	PCR_14_35693573	proximal Enhancer	Study 1, Study 2	x	Study 2	x	x	x						x
chr6	35693645	35693646		PCR_14_35693646	proximal Enhancer	Study 1, Study 2
chr6	35693688	35693689		PCR_14_35693689	proximal Enhancer	Study 1, Study 2			x	x							x
chr6	35693696	35693697		PCR_14_35693697	proximal Enhancer	Study 1, Study 2			x	x
chr6	35693872	35693873		PCR_15_35693873	proximal Enhancer	Study 1			x
chr6	35693880	35693881		PCR_15_35693881	proximal Enhancer	Study 1
chr6	35693948	35693949		PCR_15_35693949	proximal Enhancer	Study 1			x
chr6	35694055	35694056		PCR_15_35694056	proximal Enhancer	Study 1			x			Interaction and Additive
chr6	35694244	35694245	cg00052684				x	Study 2
chr6	35694576	35694577		PCR_16_35694577	proximal Enhancer	Study 1			x			Interaction
chr6	35694625	35694626		PCR_16_35694626	proximal Enhancer	Study 1			x
chr6	35694723	35694724		PCR_16_35694724	proximal Enhancer	Study 1			x			Additive
chr6	35694747	35694748		PCR_16_35694748	proximal Enhancer	Study 1			x
chr6	35694755	35694756		PCR_16_35694756	proximal Enhancer	Study 1			x			Additive
chr6	35694786	35694787		PCR_16_35694787	proximal Enhancer	Study 1
chr6	35695191	35695192		PCR_17_35695192	proximal Enhancer	Study 1			x
chr6	35695225	35695226		PCR_17_35695226	proximal Enhancer	Study 1			x
chr6	35695239	35695240		PCR_17_35695240	proximal Enhancer	Study 1			x
chr6	35695266	35695267		PCR_17_35695267	proximal Enhancer	Study 1			x			Interaction
chr6	35695269	35695270		PCR_17_35695270	proximal Enhancer	Study 1			x			Interaction
chr6	35695272	35695273		PCR_17_35695273	proximal Enhancer	Study 1			x
chr6	35695293	35695294		PCR_17_35695294	proximal Enhancer	Study 1			x
chr6	35695326	35695327		PCR_17_35695327	proximal Enhancer	Study 1			x			Interaction
chr6	35695345	35695346		PCR_17_35695346	proximal Enhancer	Study 1
chr6	35695488	35695489	cg06937024				x	Study 2
chr6	35695706	35695707		PCR_18_35695707	proximal Enhancer	failled_QC_bisulfite
chr6	35695725	35695726		PCR_18_35695726	proximal Enhancer	failled_QC_bisulfite
chr6	35695734	35695735		PCR_18_35695735	proximal Enhancer	failled_QC_bisulfite
chr6	35695736	35695737		PCR_18_35695737	proximal Enhancer	failled_QC_bisulfite
chr6	35695738	35695739		PCR_18_35695739	proximal Enhancer	failled_QC_bisulfite
chr6	35695743	35695744		PCR_18_35695744	proximal Enhancer	failled_QC_bisulfite
chr6	35695754	35695755		PCR_18_35695755	proximal Enhancer	failled_QC_bisulfite
chr6	35695772	35695773		PCR_18_35695773	proximal Enhancer	failled_QC_bisulfite
chr6	35695780	35695781		PCR_18_35695781	proximal Enhancer	failled_QC_bisulfite
chr6	35695790	35695791		PCR_18_35695791	proximal Enhancer	failled_QC_bisulfite
chr6	35695793	35695794		PCR_18_35695794	proximal Enhancer	failled_QC_bisulfite
chr6	35695797	35695798		PCR_18_35695798	proximal Enhancer	failled_QC_bisulfite
chr6	35695807	35695808		PCR_18_35695808	proximal Enhancer	failled_QC_bisulfite
chr6	35695809	35695810		PCR_18_35695810	proximal Enhancer	failled_QC_bisulfite
chr6	35695812	35695813		PCR_18_35695813	proximal Enhancer	failled_QC_bisulfite
chr6	35695816	35695817		PCR_18_35695817	proximal Enhancer	failled_QC_bisulfite
chr6	35695823	35695824		PCR_18_35695824	proximal Enhancer	failled_QC_bisulfite
chr6	35695825	35695826		PCR_18_35695826	proximal Enhancer	failled_QC_bisulfite
chr6	35695840	35695841		PCR_18_35695841	proximal Enhancer	failled_QC_bisulfite
chr6	35695858	35695859	cg11845071	PCR_18_35695859	proximal Enhancer	failled_QC_bisulfite	x	Study 2
chr6	35695868	35695869		PCR_18_35695869	proximal Enhancer	failled_QC_bisulfite
chr6	35695877	35695878		PCR_18_35695878	proximal Enhancer	failled_QC_bisulfite
chr6	35695879	35695880		PCR_18_35695880	proximal Enhancer	failled_QC_bisulfite
chr6	35695882	35695883		PCR_18_35695883	proximal Enhancer	failled_QC_bisulfite
chr6	35695903	35695904		PCR_18_35695904	proximal Enhancer	failled_QC_bisulfite
chr6	35695907	35695908		PCR_18_35695908	proximal Enhancer	failled_QC_bisulfite
chr6	35695911	35695912		PCR_18_35695912	proximal Enhancer	failled_QC_bisulfite
chr6	35695915	35695916		PCR_18_35695916	proximal Enhancer	failled_QC_bisulfite
chr6	35695919	35695920		PCR_18_35695920	proximal Enhancer	failled_QC_bisulfite
chr6	35695923	35695924		PCR_18_35695924	proximal Enhancer	failled_QC_bisulfite
chr6	35695927	35695928		PCR_18_35695928	proximal Enhancer	failled_QC_bisulfite
chr6	35695929	35695930		PCR_18_35695930	proximal Enhancer	failled_QC_bisulfite
chr6	35695933	35695934	cg00610228	PCR_18_35695934	proximal Enhancer	failled_QC_bisulfite	x	Study 2
chr6	35695974	35695975		PCR_19_35695975	proximal Enhancer	Study 1
chr6	35695990	35695991		PCR_19_35695991	proximal Enhancer	Study 1
chr6	35696005	35696006		PCR_19_35696006	proximal Enhancer	Study 1
chr6	35696012	35696013		PCR_19_35696013	proximal Enhancer	Study 1
chr6	35696015	35696016		PCR_19_35696016	proximal Enhancer	Study 1
chr6	35696020	35696021		PCR_19_35696021	proximal Enhancer	Study 1
chr6	35696027	35696028		PCR_19_35696028	proximal Enhancer	Study 1
chr6	35696043	35696044		PCR_19_35696044	proximal Enhancer	Study 1
chr6	35696060	35696061	cg07485685	PCR_19_35696061	proximal Enhancer	Study 1	x	Study 2
chr6	35696065	35696066		PCR_19_35696066	proximal Enhancer	Study 1
chr6	35696077	35696078		PCR_19_35696078	proximal Enhancer	Study 1
chr6	35696079	35696080		PCR_19_35696080	proximal Enhancer	Study 1
chr6	35696092	35696093		PCR_19_35696093	proximal Enhancer	Study 1
chr6	35696094	35696095		PCR_19_35696095	proximal Enhancer	Study 1
chr6	35696096	35696097		PCR_19_35696097	proximal Enhancer	Study 1
chr6	35696107	35696108		PCR_19_35696108	proximal Enhancer	Study 1
chr6	35696113	35696114		PCR_19_35696114	proximal Enhancer	Study 1
chr6	35696120	35696121		PCR_19_35696121	proximal Enhancer	Study 1
chr6	35696138	35696139		PCR_19_35696139	proximal Enhancer	Study 1
chr6	35696154	35696155		PCR_19_35696155	proximal Enhancer	Study 1
chr6	35696177	35696178		PCR_19_35696178	proximal Enhancer	Study 1
chr6	35696224	35696225		PCR_19_35696225	proximal Enhancer	Study 1
chr6	35696299	35696300	cg17030679				x	Study 2
chr6	35696725	35696726	cg25563198	PCR_20_35696726	proximal Enhancer	Study 1, Study 2	x		x
chr6	35696798	35696799		PCR_20_35696799	proximal Enhancer	Study 1, Study 2
chr6	35696822	35696823		PCR_20_35696823	proximal Enhancer	Study 1, Study 2			x	x			Additive	x			x	x
chr6	35696869	35696870	cg25114611	PCR_20_35696870	proximal Enhancer	Study 1, Study 2	x	Study 2	x	x			Interaction and Additive	x				x (different at baseline)
chr6	35696885	35696886		PCR_20_35696886	proximal Enhancer	Study 1, Study 2			x
chr6	35697184	35697185	cg19226017				x	Study 2			x
chr6	35697758	35697759	cg08915438	PCR_21_35697759	proximal Enhancer	Study 1, Study 2		Study 2	x	x	x		Additive
chr6	35697809	35697810	cg21517946	PCR_21_35697810	proximal Enhancer	Study 1, Study 2	x		x	x							x
chr6	35699166	35699167		PCR_22_35699167	proximal Enhancer	Study 1
chr6	35699172	35699173		PCR_22_35699173	proximal Enhancer	Study 1
chr6	35699177	35699178		PCR_22_35699178	proximal Enhancer	Study 1
chr6	35699194	35699195		PCR_22_35699195	proximal Enhancer	Study 1
chr6	35699225	35699226		PCR_22_35699226	proximal Enhancer	Study 1
chr6	35699250	35699251		PCR_22_35699251	proximal Enhancer	Study 1
chr6	35699255	35699256		PCR_22_35699256	proximal Enhancer	Study 1
chr6	35699282	35699283		PCR_22_35699283	proximal Enhancer	Study 1
chr6	35699285	35699286		PCR_22_35699286	proximal Enhancer	Study 1
chr6	35699287	35699288		PCR_22_35699288	proximal Enhancer	Study 1
chr6	35699294	35699295		PCR_22_35699295	proximal Enhancer	Study 1
chr6	35699310	35699311		PCR_22_35699311	proximal Enhancer	Study 1
chr6	35699335	35699336		PCR_22_35699336	proximal Enhancer	Study 1
chr6	35699341	35699342		PCR_22_35699342	proximal Enhancer	Study 1
chr6	35699378	35699379		PCR_22_35699379	proximal Enhancer	Study 1
chr6	35699384	35699385		PCR_22_35699385	proximal Enhancer	Study 1
chr6	35699391	35699392		PCR_22_35699392	proximal Enhancer	Study 1
chr6	35699394	35699395		PCR_22_35699395	proximal Enhancer	Study 1
chr6	35699416	35699417		PCR_22_35699417	proximal Enhancer	Study 1
chr6	35699424	35699425	cg07944278	PCR_22_35699425	proximal Enhancer	Study 1	x	Study 2
chr6	35699433	35699434		PCR_22_35699434	proximal Enhancer	Study 1
chr6	35699437	35699438		PCR_22_35699438	proximal Enhancer	Study 1
chr6	35699439	35699440		PCR_22_35699440	proximal Enhancer	Study 1
chr6	35699450	35699451		PCR_22_35699451	proximal Enhancer	Study 1
chr6	35699498	35699499	cg05741161				x	Study 2
chr6	35699716	35699717		PCR_29_35699717	proximal Enhancer	failled_QC_low_coverage
chr6	35699719	35699720		PCR_29_35699720	proximal Enhancer	failled_QC_low_coverage
chr6	35699722	35699723		PCR_29_35699723	proximal Enhancer	failled_QC_low_coverage
chr6	35699726	35699727		PCR_29_35699727	proximal Enhancer	failled_QC_low_coverage
chr6	35699728	35699729		PCR_29_35699729	proximal Enhancer	failled_QC_low_coverage
chr6	35699731	35699732		PCR_29_35699732	proximal Enhancer	failled_QC_low_coverage
chr6	35699750	35699751		PCR_29_35699751	proximal Enhancer	failled_QC_low_coverage
chr6	35699767	35699768		PCR_29_35699768	proximal Enhancer	failled_QC_low_coverage
chr6	35699773	35699774		PCR_29_35699774	proximal Enhancer	failled_QC_low_coverage
chr6	35699778	35699779		PCR_29_35699779	proximal Enhancer	failled_QC_low_coverage
chr6	35699784	35699785		PCR_29_35699785	proximal Enhancer	failled_QC_low_coverage
chr6	35699790	35699791		PCR_29_35699791	proximal Enhancer	failled_QC_low_coverage
chr6	35699809	35699810		PCR_29_35699810	proximal Enhancer	failled_QC_low_coverage
chr6	35699812	35699813		PCR_29_35699813	proximal Enhancer	failled_QC_low_coverage
chr6	35699815	35699816		PCR_29_35699816	proximal Enhancer	failled_QC_low_coverage
chr6	35699821	35699822		PCR_29_35699822	proximal Enhancer	failled_QC_low_coverage
chr6	35699823	35699824		PCR_29_35699824	proximal Enhancer	failled_QC_low_coverage
chr6	35699825	35699826		PCR_29_35699826	proximal Enhancer	failled_QC_low_coverage
chr6	35699843	35699844		PCR_29_35699844	proximal Enhancer	failled_QC_low_coverage
chr6	35699862	35699863		PCR_29_35699863	proximal Enhancer	failled_QC_low_coverage
chr6	35699873	35699874		PCR_29_35699874	proximal Enhancer	failled_QC_low_coverage
chr6	35699878	35699879		PCR_29_35699879	proximal Enhancer	failled_QC_low_coverage
chr6	35699888	35699889		PCR_29_35699889	proximal Enhancer	failled_QC_low_coverage
chr6	35699890	35699891		PCR_29_35699891	proximal Enhancer	failled_QC_low_coverage
chr6	35699905	35699906		PCR_29_35699906	proximal Enhancer	failled_QC_low_coverage
chr6	35699908	35699909		PCR_29_35699909	proximal Enhancer	failled_QC_low_coverage
chr6	35699929	35699930		PCR_29_35699930	proximal Enhancer	failled_QC_low_coverage
chr6	35699949	35699950		PCR_29_35699950	proximal Enhancer	failled_QC_low_coverage
chr6	35699951	35699952	cg26868354	PCR_29_35699952	proximal Enhancer	failled_QC_low_coverage	x	Study 2
chr6	35699970	35699971		PCR_29_35699971	proximal Enhancer	failled_QC_low_coverage
chr6	35700007	35700008		PCR_29_35700008	proximal Enhancer	failled_QC_low_coverage
chr6	35700028	35700029		PCR_29_35700029	proximal Enhancer	failled_QC_low_coverage
chr6	35700046	35700047		PCR_29_35700047	proximal Enhancer	failled_QC_low_coverage
chr6	35700060	35700061		PCR_29_35700061	proximal Enhancer	failled_QC_low_coverage
chr6	35700162	35700163	cg06239404				x
chr6	35700381	35700382	cg13719443				x	Study 2			x
chr6	35703434	35703435	cg25994725				x	Study 2
chr6	35703634	35703635	cg23149582				x
chr6	35703858	35703859	cg16570321				x
chr6	35704068	35704069		PCR_27_35704069	proximal TAD	Study 1, Study 2			x	x		Interaction		x			x
chr6	35704148	35704149	cg10780318	PCR_27_35704149	proximal TAD	Study 1, Study 2	x	Study 2
chr6	35704223	35704224	cg01321308	PCR_27_35704224	proximal TAD	Study 1, Study 2	x	Study 2
chr6	35704425	35704426		PCR_28_35704426	proximal TAD	failled_QC_low_coverage
chr6	35704447	35704448		PCR_28_35704448	proximal TAD	failled_QC_low_coverage
chr6	35704486	35704487		PCR_28_35704487	proximal TAD	failled_QC_low_coverage
chr6	35704532	35704533		PCR_28_35704533	proximal TAD	failled_QC_low_coverage
chr6	35704821	35704822	cg22211300				x	Study 2
chr6	35704928	35704929	cg21626086					Study 2
chr6	35705548	35705549	cg18357736				x	Study 2			x
chr6	35705850	35705851	cg23873288				x	Study 2
chr6	35707956	35707957	cg01618151				x	Study 2			x
chr6	35710945	35710946	cg03801949				x
