# Supplementary material for: Identification of dynamic glucocorticoid-induced methylation changes at the FKBP5 locus
Source: Clin Epigenetics. 2019 May 23;11:83. doi: 10.1186/s13148-019-0682-5 (PMC6533766; doi:10.1186/s13148-019-0682-5)
Supplement: Supplementary file 7 — Table S2. Summary statistic from linear mixed models testing the change in methylation after DEX for each CpG sites assessed in study 1 (n = 228) including post-hoc analysis for each time point. In bold are sites with significant DEX-induced methylation change. (XLSX 234 kb) [file 13148_2019_682_MOESM7_ESM.xlsx]

## Sheet: Study_1_LMM_and_Posthoc
PCR_No.	Location	position_CpG	cpg_ID_450K	cpg_ID_Epic	strand	chromosome	start	end	Distance_NR3C1_motif	Distance_CTCF_motif	Distance_NR3C1_Chip_peak	Distance_CTCF_Chip_peak	n_samples	n_subjects	Chisq_lmm	df_lmm	p_val_lmm	FDR_lmm	mean_T0	mean_T1	mean_T3	mean_T6	mean_T23	sd_T0	sd_T1	sd_T3	sd_T6	sd_T23	estimate_T1	se_T1	Chisq_T1	p_val_T1	delta_T1	sd_delta_T1	estimate_T3	se_T3	Chisq_T3	p_val_T3	delta_T3	sd_delta_T3	estimate_T6	se_T6	Chisq_T6	p_val_T6	delta_T6	sd_delta_T6	estimate_T23	se_T23	Chisq_T23
35	distal TAD	35490599	NA	NA	+	chr6	35490504	35491040	-1070	169	-25077	0	95	19	12.85	4	0.012	0.0471724	83.4099	82.8821	84.5524	83.6498	82.8112	2.14386	2.02267	2.65837	2.97059	2.31381	-0.527834	0.538389	0.96	0.327	-0.527834	1.0453	1.14247	0.586524	3.79	0.0514	1.14247	1.07578	0.239883	0.61392	0.15	0.696	0.239883	0.851793	-0.598704	0.510121	1.38
35	distal TAD	35490608	NA	NA	+	chr6	35490504	35491040	-1079	160	-25086	0	95	19	8.36	4	0.0793	0.2379	62.4943	63.5302	64.236	63.8239	63.0145	7.51203	7.73207	7.46276	8.01816	7.82861	NA	NA	NA	NA	1.03589	2.05755	NA	NA	NA	NA	1.74171	2.39605	NA	NA	NA	NA	1.32964	2.66712	NA	NA	NA
35	distal TAD	35490619	NA	NA	+	chr6	35490504	35491040	-1090	149	-25097	0	95	19	44.38	4	5.34e-09	5.073e-08	80.1538	81.3637	82.6779	83.0685	81.3337	7.46713	6.73559	7.72476	8.10773	7.26215	1.20994	0.377512	10.27	0.00135	1.20994	0.524584	2.52417	0.484491	27.14	1.89e-07	2.52417	0.457714	2.91473	0.53778	29.38	5.96e-08	2.91473	0.490518	1.17997	0.44547	7.02
35	distal TAD	35490654	NA	NA	+	chr6	35490504	35491040	-1125	114	-25132	0	95	19	6.24	4	0.182	0.419152	6.89207	6.26257	6.5224	6.42309	6.68983	1.33364	1.32117	1.47664	1.32022	1.58034	NA	NA	NA	NA	-0.629503	3.49857	NA	NA	NA	NA	-0.369673	2.9856	NA	NA	NA	NA	-0.468977	4.02298	NA	NA	NA
35	distal TAD	35490674	NA	NA	+	chr6	35490504	35491040	-1145	94	-25152	0	95	19	10.9	4	0.0277	0.0942627	1.80682	1.24753	1.54548	1.4124	1.5586	0.605027	0.510083	0.590523	0.63373	0.690153	-0.559293	0.166775	11.25	0.000798	-0.559293	1.69063	-0.261343	0.175304	2.22	0.136	-0.261343	2.16972	-0.39442	0.193813	4.14	0.0418	-0.39442	2.40836	-0.248218	0.155359	2.55
35	distal TAD	35490693	NA	NA	+	chr6	35490504	35491040	-1164	75	-25171	0	95	19	11.01	4	0.0265	0.0915455	5.84572	5.03857	5.27797	5.11112	5.69791	1.27425	1.23351	1.23787	1.20072	1.33717	-0.807145	0.238021	11.5	0.000696	-0.807145	1.37435	-0.567746	0.282291	4.04	0.0443	-0.567746	1.60786	-0.734602	0.348607	4.44	0.0351	-0.734602	0.886859	-0.147809	0.283529	0.27
35	distal TAD	35490713	NA	NA	+	chr6	35490504	35491040	-1184	55	-25191	0	94	19	20.63	4	0.000375	0.0019	1.47776	1.14684	0.968221	1.02484	1.35645	0.563761	0.38404	0.373835	0.364219	0.444114	-0.327453	0.139396	5.52	0.0188	-0.311536	0.746876	-0.504823	0.142364	12.57	0.000391	-0.472738	0.78507	-0.455108	0.142545	10.19	0.00141	-0.47268	0.867961	-0.121314	0.1618	0.56
35	distal TAD	35490744	cg05593667	cg05593667	+	chr6	35490504	35491040	-1215	24	-25222	0	95	19	34.44	4	6.05e-07	4.18e-06	11.1866	11.1641	12.5291	12.4105	10.5081	2.34726	2.13968	3.08957	2.72813	2.30928	-0.0225372	0.335141	0	0.946	-0.0225372	1.06594	1.34247	0.407169	10.87	0.000977	1.34247	1.2642	1.22391	0.30475	16.13	5.92e-05	1.22391	1.56118	-0.678473	0.40558	2.8
35	distal TAD	35490782	NA	NA	+	chr6	35490504	35491040	-1253	0	-25260	0	95	19	2.98	4	0.561	0.760447	0.63922	0.568515	0.55158	0.568984	0.497694	0.310224	0.222481	0.279066	0.26177	0.229067	NA	NA	NA	NA	-0.0707048	0.618104	NA	NA	NA	NA	-0.0876397	0.619848	NA	NA	NA	NA	-0.0702357	0.632555	NA	NA	NA
35	distal TAD	35490787	cg02837122	cg02837122	+	chr6	35490504	35491040	-1258	0	-25265	0	95	19	2.14	4	0.709	0.828985	0.498469	0.517339	0.484086	0.496954	0.578926	0.210396	0.279954	0.230363	0.279104	0.2108	NA	NA	NA	NA	0.01887	1.50088	NA	NA	NA	NA	-0.0143837	1.82344	NA	NA	NA	NA	-0.00151546	1.36477	NA	NA	NA
35	distal TAD	35490800	NA	NA	+	chr6	35490504	35491040	-1271	-9	-25278	0	95	19	3.22	4	0.522	0.748528	0.743925	0.626007	0.633725	0.596391	0.703262	0.340985	0.327236	0.267701	0.306971	0.26771	NA	NA	NA	NA	-0.117917	0.345235	NA	NA	NA	NA	-0.110199	0.377966	NA	NA	NA	NA	-0.147533	0.496391	NA	NA	NA
35	distal TAD	35490812	NA	NA	+	chr6	35490504	35491040	-1283	-21	-25290	0	95	19	7.93	4	0.094	0.271291	1.73547	1.53757	1.31596	1.42421	1.63727	0.523627	0.501408	0.465904	0.531888	0.612116	NA	NA	NA	NA	-0.197897	0.327675	NA	NA	NA	NA	-0.419508	0.283725	NA	NA	NA	NA	-0.311254	0.27184	NA	NA	NA
35	distal TAD	35490818	cg18468088	cg18468088	+	chr6	35490504	35491040	-1289	-27	-25296	0	95	19	5.86	4	0.21	0.464854	3.27516	2.89008	2.94898	2.90161	3.1425	0.664387	0.767603	0.665439	1.06793	0.675057	NA	NA	NA	NA	-0.385081	0.489326	NA	NA	NA	NA	-0.326178	0.4662	NA	NA	NA	NA	-0.373545	0.457785	NA	NA	NA
35	distal TAD	35490820	NA	NA	+	chr6	35490504	35491040	-1291	-29	-25298	0	95	19	1.96	4	0.743	0.859919	5.16622	5.16496	5.10591	4.86814	5.18108	1.25473	1.23032	0.760947	1.12805	1.11324	NA	NA	NA	NA	-0.0012637	0.635271	NA	NA	NA	NA	-0.0603109	0.756365	NA	NA	NA	NA	-0.298085	0.808992	NA	NA	NA
35	distal TAD	35490925	NA	NA	+	chr6	35490504	35491040	-1396	-134	-25403	0	95	19	4.33	4	0.363	0.659062	0.740951	0.810642	0.651582	0.767239	0.654886	0.290161	0.543562	0.289143	0.602257	0.328988	NA	NA	NA	NA	0.0696916	0.91105	NA	NA	NA	NA	-0.0893683	0.731862	NA	NA	NA	NA	0.0262885	0.952303	NA	NA	NA
35	distal TAD	35490946	NA	NA	+	chr6	35490504	35491040	-1417	-155	-25424	0	95	19	8.38	4	0.0786	0.2379	2.71441	2.49212	2.20258	2.29452	2.57961	1.53676	1.91008	1.3422	1.87701	1.58429	NA	NA	NA	NA	-0.22229	0.976269	NA	NA	NA	NA	-0.511832	1.10076	NA	NA	NA	NA	-0.419889	1.08366	NA	NA	NA
35	distal TAD	35490965	NA	NA	+	chr6	35490504	35491040	-1436	-174	-25443	0	95	19	19.79	4	0.00055	0.00266809	2.85244	2.69364	2.13166	2.20641	2.75318	1.61833	2.11546	1.59616	1.5872	1.39788	-0.158799	0.243786	0.42	0.515	-0.158799	0.499411	-0.720785	0.22622	10.15	0.00144	-0.720785	0.394772	-0.646031	0.199573	10.48	0.00121	-0.646031	0.517593	-0.0992567	0.24221	0.17
34	3' end	35520124	NA	NA	+	chr6	35519911	35520298	-10129	6417	38258	0	95	19	0.88	4	0.928	0.948807	32.5117	32.7927	32.426	32.288	32.5795	6.57828	6.83448	6.83005	6.57731	6.93047	NA	NA	NA	NA	0.280991	2.35911	NA	NA	NA	NA	-0.0857119	2.94388	NA	NA	NA	NA	-0.223748	1.28664	NA	NA	NA
34	3' end	35520168	NA	NA	+	chr6	35519911	35520298	-10173	6373	38214	0	95	19	38.07	4	1.09e-07	8.284e-07	1.89559	1.80472	1.52847	1.33997	1.8462	0.791003	0.979988	0.736983	0.638817	0.932717	-0.0908659	0.117138	0.6	0.438	-0.0908659	1.9486	-0.367121	0.102206	12.9	0.000328	-0.367121	2.24	-0.555617	0.109531	25.73	3.92e-07	-0.555617	2.24954	-0.0493864	0.127345	0.15
33	3' end	35536880	NA	NA	+	chr6	35536753	35537154	-1040	34	21502	0	95	19	16	4	0.00302	0.0125193	58.1942	58.3497	57.3901	57.5259	59.3119	3.34095	4.06404	3.78571	3.7002	4.10717	0.155589	0.526781	0.09	0.768	0.155589	2.45176	-0.804027	0.657358	1.5	0.221	-0.804027	2.77837	-0.6683	0.287303	5.41	0.02	-0.6683	1.81843	1.11779	0.464076	5.8
33	3' end	35536999	NA	NA	+	chr6	35536753	35537154	-1159	-67	21383	0	95	19	5.55	4	0.235	0.484248	78.651	78.7422	79.5821	79.1463	78.6865	3.2413	2.64071	2.57847	2.38356	3.16047	NA	NA	NA	NA	0.0911959	5.33938	NA	NA	NA	NA	0.931047	4.11047	NA	NA	NA	NA	0.495311	6.46482	NA	NA	NA
32	intron 8	35551624	NA	cg16912838	+	chr6	35551510	35552003	-3375	-6873	6758	0	95	19	1.18	4	0.882	0.918247	26.2051	26.0093	25.9871	26.2212	26.7585	10.7718	10.809	10.4832	9.31522	11.6424	NA	NA	NA	NA	-0.195842	0.926955	NA	NA	NA	NA	-0.218053	0.917072	NA	NA	NA	NA	0.0160302	0.863623	NA	NA	NA
32	intron 8	35551691	NA	NA	+	chr6	35551510	35552003	-3442	-6940	6691	0	95	19	4.83	4	0.305	0.589322	17.3227	18.3162	18.145	18.7463	18.2744	7.54728	7.61941	8.02411	8.21697	7.29122	NA	NA	NA	NA	0.993497	2.17988	NA	NA	NA	NA	0.822294	2.57401	NA	NA	NA	NA	1.4236	3.83809	NA	NA	NA
32	intron 8	35551780	NA	NA	+	chr6	35551510	35552003	-3531	-7029	6602	0	95	19	4.23	4	0.375	0.662791	1.10963	1.00115	0.808316	0.869758	0.776455	0.834016	0.505389	0.598173	0.534837	0.499995	NA	NA	NA	NA	-0.108484	2.80937	NA	NA	NA	NA	-0.301313	3.53454	NA	NA	NA	NA	-0.239871	4.34625	NA	NA	NA
32	intron 8	35551917	NA	NA	+	chr6	35551510	35552003	-3668	-7166	6465	0	95	19	7.17	4	0.127	0.325348	7.27693	6.89037	6.17966	6.9322	7.64921	4.77616	4.54023	3.71613	4.34543	5.8868	NA	NA	NA	NA	-0.386568	3.08903	NA	NA	NA	NA	-1.09727	2.30113	NA	NA	NA	NA	-0.344732	2.96848	NA	NA	NA
32	intron 8	35551932	cg06087101	cg06087101	+	chr6	35551510	35552003	-3683	-7181	6450	0	95	19	4.73	4	0.316	0.6004	33.192	33.6578	31.4203	32.3969	33.2508	10.4951	10.7566	10.0175	10.0746	11.0437	NA	NA	NA	NA	0.465783	1.05485	NA	NA	NA	NA	-1.77166	1.07378	NA	NA	NA	NA	-0.795039	1.06946	NA	NA	NA
1	intron 7	35558386	NA	NA	+	chr6	35558311	35558702	312	5842	0	-6197	95	19	26.21	4	2.87e-05	0.000176854	85.8069	84.6504	83.7228	83.6001	85.0822	2.7864	3.1644	2.38198	3.32107	2.52271	-1.15645	0.431555	7.18	0.00737	-1.15645	1.50302	-2.08405	0.435827	22.87	1.74e-06	-2.08405	1.25935	-2.20683	0.5388	16.78	4.21e-05	-2.20683	1.07281	-0.724715	0.518739	1.95
1	intron 7	35558438	NA	NA	+	chr6	35558311	35558702	260	5790	0	-6249	95	19	93.7	4	2.15e-19	2.88353e-18	69.8087	67.8958	64.3784	64.7271	68.6449	5.03257	5.25086	5.10766	5.68272	6.0619	-1.91289	0.627651	9.29	0.00231	-1.91289	0.637803	-5.43029	0.64404	71.09	3.41e-17	-5.43029	0.55382	-5.08166	0.878335	33.47	7.23e-09	-5.08166	0.401185	-1.16386	0.800901	2.11
2	intron 7	35558488	NA	cg22363520	+	chr6	35558409	35558824	210	5740	0	-6299	95	19	6.33	4	0.176	0.413691	95.1287	94.7496	95.5253	95.5072	95.5016	1.02447	1.41193	1.0115	1.01532	1.53955	NA	NA	NA	NA	-0.379167	3.30023	NA	NA	NA	NA	0.396536	4.3164	NA	NA	NA	NA	0.378486	4.26366	NA	NA	NA
2	intron 7	35558513	NA	NA	+	chr6	35558409	35558824	185	5715	0	-6324	95	19	1.66	4	0.799	0.887768	94.8547	95.1093	95.2838	95.2265	95.0667	1.10375	1.15015	0.964864	1.48114	1.02265	NA	NA	NA	NA	0.254592	2.60733	NA	NA	NA	NA	0.429095	2.52517	NA	NA	NA	NA	0.371816	2.86436	NA	NA	NA
2	intron 7	35558566	NA	NA	+	chr6	35558409	35558824	132	5662	0	-6377	95	19	33.14	4	1.12e-06	7.51059e-06	72.2567	72.5112	70.4039	69.0634	73.613	4.43918	4.26591	3.56876	5.11855	3.35957	0.254462	0.910036	0.08	0.78	0.254462	1.93265	-1.8528	0.99023	3.5	0.0613	-1.8528	1.95178	-3.19335	0.853405	14	0.000183	-3.19335	2.41293	1.35629	0.5878	5.32
2	intron 7	35558710	NA	NA	+	chr6	35558409	35558824	0	5518	-34	-6521	95	19	30.79	4	3.38e-06	2.14067e-05	57.4627	56.7444	54.1692	54.2462	58.9081	4.56626	3.83263	4.12318	3.08954	4.80742	-0.718279	0.73693	0.95	0.33	-0.718279	1.42733	-3.29349	0.963839	11.68	0.000633	-3.29349	1.57459	-3.21653	0.952061	11.41	0.000729	-3.21653	1.66708	1.44537	1.11858	1.67
2	intron 7	35558721	NA	NA	+	chr6	35558409	35558824	0	5507	-45	-6532	95	19	40.57	4	3.29e-08	2.679e-07	54.3298	53.9216	50.1756	51.1105	54.4968	3.82128	4.10531	3.64592	4.00276	4.19546	-0.408161	0.615986	0.44	0.508	-0.408161	4.07545	-4.1541	0.73457	31.98	1.56e-08	-4.1541	4.43459	-3.21925	0.89404	12.97	0.000317	-3.21925	3.82184	0.16705	0.933337	0.03
3	intron5	35569751	NA	NA	+	chr6	35569630	35569996	102	-5505	0	-17562	95	19	53.86	4	5.64e-11	6.12343e-10	3.28699	2.48828	1.7785	1.57921	2.87612	2.10874	1.25044	0.866824	1.00603	2.13782	-0.798717	0.3532	5.11	0.0237	-0.798717	1.09688	-1.5085	0.325028	21.54	3.46e-06	-1.5085	1.01365	-1.70779	0.275845	38.33	5.97e-10	-1.70779	1.1395	-0.410871	0.174843	5.52
3	intron5	35569757	NA	NA	+	chr6	35569630	35569996	96	-5511	0	-17568	95	19	39.58	4	5.27e-08	4.14331e-07	3.08807	2.3374	1.6398	1.63694	2.63275	2.30952	1.18299	0.886947	1.08672	2.16888	-0.750673	0.38177	3.87	0.0493	-0.750673	1.23866	-1.44827	0.362394	15.97	6.43e-05	-1.44827	1.3552	-1.45113	0.299581	23.46	1.27e-06	-1.45113	1.1381	-0.455318	0.182929	6.2
3	intron5	35569777	NA	NA	+	chr6	35569630	35569996	76	-5531	0	-17588	95	19	43.58	4	7.83e-09	7.14096e-08	2.94803	2.12696	1.54576	1.45048	2.6079	1.94803	1.04267	0.735972	0.915364	2.11919	-0.821076	0.327714	6.28	0.0122	-0.821076	1.58175	-1.40228	0.309674	20.5	5.95e-06	-1.40228	1.45559	-1.49756	0.265633	31.78	1.72e-08	-1.49756	1.23533	-0.340135	0.203455	2.79
3	intron 5	35569896	NA	NA	+	chr6	35569630	35569996	-17	-5650	0	-17707	95	19	24.87	4	5.34e-05	0.0003204	1.03326	0.760354	0.630965	0.587911	0.932916	0.731942	0.380676	0.262258	0.295671	0.653442	-0.272902	0.115976	5.54	0.0186	-0.272902	1.7097	-0.402291	0.139037	8.37	0.00381	-0.402291	1.62293	-0.445345	0.126556	12.38	0.000433	-0.445345	1.34163	-0.10034	0.0924587	1.18
3	intron 5	35569922	NA	NA	+	chr6	35569630	35569996	-43	-5676	0	-17733	95	19	16.34	4	0.00259	0.0111419	2.45311	2.10561	2.00541	1.86062	2.0003	1.17013	0.632556	0.671481	0.672833	1.17764	-0.347499	0.194185	3.2	0.0735	-0.347499	1.46762	-0.447704	0.197223	5.15	0.0232	-0.447704	1.38683	-0.592492	0.139316	18.09	2.11e-05	-0.592492	1.1896	-0.452813	0.111765	16.41
24	intron5	35570224	cg14284211	cg14284211	+	chr6	35570118	35570460	-345	-5978	-212	-18035	95	19	147.65	4	6.49e-31	1.13825e-29	9.94158	8.48553	5.44336	4.75191	9.09778	3.45019	2.9531	2.20199	2.19427	2.89992	-1.45605	0.46399	9.85	0.0017	-1.45605	0.437458	-4.49822	0.466865	92.83	5.69e-22	-4.49822	0.454203	-5.18968	0.666386	60.65	6.82e-15	-5.18968	0.410304	-0.843801	0.573182	2.17
4	intron 5	35578739	NA	NA	+	chr6	35578636	35578966	103	-14493	0	13382	86	19	6.99	4	0.136	0.344533	95.2149	95.0979	95.0231	95.1006	95.3824	0.471686	0.449506	0.437371	0.395463	0.497137	NA	NA	NA	NA	-0.134868	0.519379	NA	NA	NA	NA	-0.145202	0.622657	NA	NA	NA	NA	-0.0377621	0.566761	NA	NA	NA
4	intron 5	35578830	NA	NA	+	chr6	35578636	35578966	12	-14584	0	13291	85	19	13.26	4	0.0101	0.0404	95.397	95.7189	95.6907	95.818	95.6415	0.43133	0.430379	0.269147	0.419721	0.315459	0.321831	0.146008	4.86	0.0275	0.35989	0.869628	0.293625	0.114283	6.6	0.0102	0.29131	0.883233	0.454815	0.0992076	21.02	4.55e-06	0.480976	0.623903	0.2432	0.114281	4.53
4	intron5	35578891	NA	NA	+	chr6	35578636	35578966	-23	-14645	0	13230	95	19	301.96	4	4.09e-64	4.6626e-62	89.1802	89.4128	92.2292	92.8279	89.2605	1.43158	1.68649	1.15152	1.00934	1.55105	0.232565	0.268299	0.75	0.386	0.232565	0.599937	3.04898	0.244177	155.92	8.81e-36	3.04898	0.612691	3.6477	0.287315	161.18	6.24e-37	3.6477	0.685325	0.0802159	0.290604	0.08
31	intron 3	35592135	NA	NA	+	chr6	35592017	35592367	2074	14614	-13147	0	95	19	2.69	4	0.611	0.774457	93.3379	93.0762	93.254	93.4841	93.4158	11.6704	11.6419	11.8098	11.3902	10.4811	NA	NA	NA	NA	-0.261723	11.7582	NA	NA	NA	NA	-0.0838933	15.1752	NA	NA	NA	NA	0.146164	15.6274	NA	NA	NA
31	intron 3	35592141	NA	NA	+	chr6	35592017	35592367	2068	14608	-13153	0	93	19	5.52	4	0.238	0.484248	96.5576	96.5973	96.8139	96.852	96.5361	0.605298	0.77051	0.598629	0.660939	0.641369	NA	NA	NA	NA	0.0425377	29.771	NA	NA	NA	NA	0.202759	31.6259	NA	NA	NA	NA	0.294468	30.4279	NA	NA	NA
31	intron 3	35592151	NA	NA	+	chr6	35592017	35592367	2058	14598	-13163	0	95	19	1.36	4	0.851	0.903516	96.7794	96.7826	96.7383	96.8793	96.6739	0.59871	0.644986	0.532935	0.506902	0.581235	NA	NA	NA	NA	0.00324293	1.04342	NA	NA	NA	NA	-0.0411421	0.930939	NA	NA	NA	NA	0.0999232	0.864573	NA	NA	NA
31	intron 3	35592235	NA	NA	+	chr6	35592017	35592367	1974	14514	-13247	0	95	19	422.07	4	4.72e-90	1.07616e-87	76.7581	76.4852	84.2803	86.9297	76.0505	9.46244	10.2494	10.2845	11.1125	9.86902	-0.272898	0.486761	0.31	0.575	-0.272898	0.826468	7.52219	0.574767	171.28	3.89e-39	7.52219	0.85357	10.1716	0.857034	140.86	1.73e-32	10.1716	0.810484	-0.707556	0.813867	0.76
5	intron 2	35607856	NA	NA	-	chr6	35607704	35608115	-575	-1086	27	-15072	75	19	22.14	4	0.000188	0.00102057	92.1799	92.023	92.5552	92.8867	92.9244	1.21612	0.75168	0.919114	1.02755	1.19637	-0.253696	0.279057	0.83	0.363	-0.356724	1.19168	0.37218	0.173593	4.6	0.032	0.375409	1.0558	0.706872	0.40183	3.09	0.0786	0.572879	NA	0.697489	0.30883	5.1
5	intron 2	35607904	NA	NA	-	chr6	35607704	35608115	-623	-1134	0	-15120	95	19	7.53	4	0.11	0.302169	95.3924	95.5333	95.6775	95.8902	95.5044	0.541012	0.693227	0.654462	0.757748	0.651594	NA	NA	NA	NA	0.140859	0.231664	NA	NA	NA	NA	0.285058	1.54068	NA	NA	NA	NA	0.497756	NA	NA	NA	NA
5	intron 2	35607969	NA	NA	-	chr6	35607704	35608115	-688	-1199	0	-15185	81	19	18.51	4	0.000981	0.00465975	94.2959	94.539	94.9592	94.8772	93.9811	0.730063	0.861366	0.747468	0.724677	0.758083	0.243122	0.265678	0.84	0.36	0.0613298	0.913015	0.66401	0.251738	6.96	0.00835	0.677884	0.640078	0.581271	0.238839	5.92	0.0149	0.586748	1.46662	-0.314799	0.25494	1.52
5	intron 2	35608022	NA	NA	-	chr6	35607704	35608115	-741	-1252	0	-15238	91	19	20.56	4	0.000387	0.00191817	92.666	92.8886	93.6849	93.3681	92.6613	1.11679	1.10665	0.928666	0.860012	0.873049	0.211099	0.283974	0.55	0.457	0.191973	0.904046	1.02295	0.304287	11.3	0.000774	1.04738	0.883666	0.676155	0.269786	6.28	0.0122	0.621551	0.808733	-0.000709863	0.284751	0
12	intron 1	35630996	NA	NA	+	chr6	35630899	35631255	-57	-208	0	21263	95	19	2.54	4	0.638	0.782065	75.6453	75.062	75.8113	75.7578	75.5563	2.48013	2.82498	3.5523	3.50352	3.62021	NA	NA	NA	NA	-0.58326	0.713675	NA	NA	NA	NA	0.166014	1.27156	NA	NA	NA	NA	0.112575	1.22175	NA	NA	NA
12	intron 1	35631009	NA	cg01839003	+	chr6	35630899	35631255	-70	-221	0	21250	95	19	1.48	4	0.83	0.892642	92.8746	92.888	93.0742	93.1752	92.9456	1.16716	1.12185	1.3713	1.0964	1.44482	NA	NA	NA	NA	0.0134165	2.75859	NA	NA	NA	NA	0.199646	3.28965	NA	NA	NA	NA	0.300629	4.00382	NA	NA	NA
12	intron 1	35631011	NA	NA	+	chr6	35630899	35631255	-72	-223	0	21248	95	19	4.07	4	0.397	0.672178	95.8754	95.7355	95.7779	96.2057	95.8666	0.772415	0.651466	0.924326	0.677989	1.01819	NA	NA	NA	NA	-0.139873	1.68744	NA	NA	NA	NA	-0.097491	1.43504	NA	NA	NA	NA	0.330308	1.53729	NA	NA	NA
12	intron 1	35631160	NA	NA	+	chr6	35630899	35631255	-221	-372	0	21099	95	19	2.45	4	0.654	0.793149	93.5101	93.5653	93.6806	93.8685	93.7753	0.839984	1.14191	1.09711	0.650267	0.813046	NA	NA	NA	NA	0.0552374	1.31729	NA	NA	NA	NA	0.170556	1.49807	NA	NA	NA	NA	0.358404	1.46701	NA	NA	NA
7	TSS-promoter	35655934	NA	NA	+	chr6	35655874	35656293	-130	387	535	0	95	19	6.13	4	0.19	0.424706	0.0350413	0.0155991	0.0332972	0.0286473	0.0215811	0.029907	0.0251525	0.0371901	0.0222237	0.0308852	NA	NA	NA	NA	-0.0194422	0.133585	NA	NA	NA	NA	-0.0017441	0.150832	NA	NA	NA	NA	-0.00639404	0.0999023	NA	NA	NA
7	TSS-promoter	35655943	NA	NA	+	chr6	35655874	35656293	-139	378	526	0	95	19	1.36	4	0.852	0.903516	0.0240707	0.0237425	0.0163947	0.0224939	0.0213654	0.0253873	0.0240554	0.0218543	0.0242322	0.0238904	NA	NA	NA	NA	-0.000328206	0.0266894	NA	NA	NA	NA	-0.00767592	0.0254261	NA	NA	NA	NA	-0.00157679	0.028273	NA	NA	NA
7	TSS-promoter	35655948	NA	NA	+	chr6	35655874	35656293	-144	373	521	0	95	19	1.25	4	0.87	0.915152	0.233806	0.243942	0.235022	0.211405	0.234626	0.122626	0.129574	0.105533	0.0891421	0.103244	NA	NA	NA	NA	0.0101369	0.0339089	NA	NA	NA	NA	0.00121689	0.0571078	NA	NA	NA	NA	-0.022401	0.0373239	NA	NA	NA
7	TSS-promoter	35655961	NA	NA	+	chr6	35655874	35656293	-157	360	508	0	95	19	3.76	4	0.439	0.703133	0.264113	0.212985	0.262834	0.224977	0.196246	0.160284	0.0926613	0.146093	0.193198	0.07004	NA	NA	NA	NA	-0.0511282	0.0421899	NA	NA	NA	NA	-0.00127885	0.0220276	NA	NA	NA	NA	-0.0391358	0.0379835	NA	NA	NA
7	TSS-promoter	35655968	NA	NA	+	chr6	35655874	35656293	-164	353	501	0	95	19	2.86	4	0.581	0.765711	0.289792	0.256047	0.321522	0.308685	0.314725	0.145002	0.0766314	0.189335	0.166327	0.103842	NA	NA	NA	NA	-0.0337448	0.153791	NA	NA	NA	NA	0.0317304	0.146539	NA	NA	NA	NA	0.0188932	0.129429	NA	NA	NA
7	TSS-promoter	35655972	NA	NA	+	chr6	35655874	35656293	-168	349	497	0	95	19	1.46	4	0.834	0.892732	0.290532	0.277229	0.294552	0.312858	0.267417	0.170373	0.113851	0.125013	0.133429	0.0864855	NA	NA	NA	NA	-0.0133023	0.178865	NA	NA	NA	NA	0.00402058	0.228359	NA	NA	NA	NA	0.0223261	0.255592	NA	NA	NA
7	TSS-promoter	35655982	NA	NA	+	chr6	35655874	35656293	-178	339	487	0	95	19	7.39	4	0.117	0.317103	0.298894	0.268029	0.216479	0.298651	0.333909	0.20422	0.0865292	0.0790894	0.171633	0.14199	NA	NA	NA	NA	-0.030865	3.61849	NA	NA	NA	NA	-0.0824156	3.80512	NA	NA	NA	NA	-0.000243116	3.3842	NA	NA	NA
7	TSS-promoter	35655987	NA	NA	+	chr6	35655874	35656293	-183	334	482	0	95	19	2.32	4	0.678	0.805125	0.29879	0.260707	0.245932	0.274366	0.254347	0.180385	0.0990613	0.097289	0.12475	0.105375	NA	NA	NA	NA	-0.0380833	2.07286	NA	NA	NA	NA	-0.0528575	2.33939	NA	NA	NA	NA	-0.024424	2.1797	NA	NA	NA
7	TSS-promoter	35655989	NA	NA	+	chr6	35655874	35656293	-185	332	480	0	95	19	1.88	4	0.757	0.871697	0.204095	0.243278	0.207712	0.241644	0.225504	0.137322	0.146773	0.108439	0.0996271	0.0978477	NA	NA	NA	NA	0.0391836	0.241952	NA	NA	NA	NA	0.00361728	0.255495	NA	NA	NA	NA	0.0375497	0.297373	NA	NA	NA
7	TSS-promoter	35655998	NA	NA	+	chr6	35655874	35656293	-194	323	471	0	95	19	2.02	4	0.732	0.85151	0.310989	0.313525	0.290071	0.315528	0.252921	0.204629	0.163694	0.174785	0.156386	0.124784	NA	NA	NA	NA	0.00253669	0.21065	NA	NA	NA	NA	-0.0209181	0.161949	NA	NA	NA	NA	0.0045396	0.236723	NA	NA	NA
7	TSS-promoter	35656021	NA	NA	+	chr6	35655874	35656293	-217	300	448	-20	95	19	2.99	4	0.56	0.760447	0.328433	0.403818	0.351351	0.378843	0.325493	0.195017	0.221587	0.103108	0.192721	0.127671	NA	NA	NA	NA	0.0753847	0.229515	NA	NA	NA	NA	0.022918	0.181563	NA	NA	NA	NA	0.0504093	0.198488	NA	NA	NA
7	TSS-promoter	35656032	NA	NA	+	chr6	35655874	35656293	-228	289	437	-31	95	19	1.1	4	0.895	0.927545	0.354081	0.373447	0.309923	0.342371	0.34792	0.32855	0.168273	0.191119	0.181207	0.146952	NA	NA	NA	NA	0.0193662	0.25222	NA	NA	NA	NA	-0.0441576	0.234177	NA	NA	NA	NA	-0.0117102	0.278715	NA	NA	NA
7	TSS-promoter	35656038	NA	NA	+	chr6	35655874	35656293	-234	283	431	-37	95	19	3.67	4	0.452	0.710731	0.453164	0.423842	0.356248	0.396197	0.317181	0.321447	0.243206	0.239464	0.265436	0.16391	NA	NA	NA	NA	-0.0293221	0.310316	NA	NA	NA	NA	-0.0969161	0.239613	NA	NA	NA	NA	-0.0569669	0.270851	NA	NA	NA
7	TSS-promoter	35656043	NA	NA	+	chr6	35655874	35656293	-239	278	426	-42	95	19	3.13	4	0.537	0.751141	0.393521	0.402192	0.392416	0.364611	0.307814	0.213152	0.244633	0.208423	0.170636	0.116097	NA	NA	NA	NA	0.00867127	0.348585	NA	NA	NA	NA	-0.00110513	0.220546	NA	NA	NA	NA	-0.02891	0.396977	NA	NA	NA
7	TSS-promoter	35656045	NA	NA	+	chr6	35655874	35656293	-241	276	424	-44	95	19	2.64	4	0.619	0.774457	0.33084	0.352295	0.366923	0.310436	0.264302	0.257677	0.282807	0.231751	0.166368	0.127848	NA	NA	NA	NA	0.0214548	0.371129	NA	NA	NA	NA	0.0360827	0.381484	NA	NA	NA	NA	-0.0204045	0.418788	NA	NA	NA
7	TSS-promoter	35656049	NA	NA	+	chr6	35655874	35656293	-245	272	420	-48	95	19	8.57	4	0.0727	0.227063	0.408658	0.525051	0.464556	0.44864	0.308899	0.295646	0.307453	0.252933	0.256115	0.123729	NA	NA	NA	NA	0.116392	0.29018	NA	NA	NA	NA	0.0558978	0.221703	NA	NA	NA	NA	0.0399818	0.277365	NA	NA	NA
7	TSS-promoter	35656051	NA	NA	+	chr6	35655874	35656293	-247	270	418	-50	95	19	3.75	4	0.441	0.703133	0.370693	0.38825	0.310856	0.297681	0.279372	0.310908	0.243898	0.174471	0.189182	0.141353	NA	NA	NA	NA	0.0175569	0.365906	NA	NA	NA	NA	-0.0598376	0.335985	NA	NA	NA	NA	-0.073012	0.311048	NA	NA	NA
7	TSS-promoter	35656054	NA	NA	+	chr6	35655874	35656293	-250	267	415	-53	95	19	0.63	4	0.959	0.971787	0.371235	0.353865	0.38002	0.360429	0.324367	0.364215	0.228425	0.218834	0.171717	0.157162	NA	NA	NA	NA	-0.0173706	0.360552	NA	NA	NA	NA	0.00878484	0.333229	NA	NA	NA	NA	-0.0108061	0.380511	NA	NA	NA
7	TSS-promoter	35656059	NA	NA	+	chr6	35655874	35656293	-255	262	410	-58	95	19	0.8	4	0.938	0.95475	0.382156	0.381898	0.360583	0.330723	0.333076	0.36246	0.271297	0.226508	0.142536	0.202379	NA	NA	NA	NA	-0.000258204	0.352409	NA	NA	NA	NA	-0.0215733	0.311341	NA	NA	NA	NA	-0.0514328	0.389543	NA	NA	NA
7	TSS-promoter	35656062	NA	NA	+	chr6	35655874	35656293	-258	259	407	-61	95	19	4.16	4	0.385	0.672178	0.386552	0.483261	0.370643	0.406938	0.351986	0.291852	0.226346	0.196389	0.247553	0.180738	NA	NA	NA	NA	0.0967094	0.423477	NA	NA	NA	NA	-0.0159088	0.396669	NA	NA	NA	NA	0.0203864	0.367422	NA	NA	NA
7	TSS-promoter	35656066	NA	NA	+	chr6	35655874	35656293	-262	255	403	-65	95	19	3	4	0.558	0.760447	0.40017	0.380623	0.43713	0.345284	0.343018	0.228842	0.201379	0.214725	0.199472	0.171764	NA	NA	NA	NA	-0.0195471	0.451917	NA	NA	NA	NA	0.0369595	0.34178	NA	NA	NA	NA	-0.0548863	0.370513	NA	NA	NA
7	TSS-promoter	35656071	NA	NA	+	chr6	35655874	35656293	-267	250	398	-70	95	19	1.75	4	0.782	0.887045	0.414805	0.428881	0.354756	0.42116	0.378549	0.276151	0.229986	0.150483	0.224071	0.166176	NA	NA	NA	NA	0.014076	0.318603	NA	NA	NA	NA	-0.0600486	0.3179	NA	NA	NA	NA	0.00635519	0.381291	NA	NA	NA
7	TSS-promoter	35656083	NA	NA	+	chr6	35655874	35656293	-279	238	386	-82	95	19	4.06	4	0.398	0.672178	0.388011	0.457674	0.343734	0.337042	0.347248	0.326638	0.227978	0.171218	0.212981	0.16415	NA	NA	NA	NA	0.0696628	0.346591	NA	NA	NA	NA	-0.0442773	0.316042	NA	NA	NA	NA	-0.0509689	0.325633	NA	NA	NA
7	TSS-promoter	35656092	NA	NA	+	chr6	35655874	35656293	-288	229	377	-91	95	19	17.05	4	0.00189	0.00844941	0.440582	0.516952	0.37249	0.264468	0.263823	0.321954	0.32541	0.226391	0.117884	0.138864	0.0763706	0.102217	0.56	0.455	0.0763706	0.278617	-0.0680918	0.0729287	0.87	0.35	-0.0680918	0.321406	-0.176114	0.0596823	8.71	0.00317	-0.176114	0.401917	-0.176759	0.0782934	5.1
7	TSS-promoter	35656095	NA	NA	+	chr6	35655874	35656293	-291	226	374	-94	95	19	6.62	4	0.158	0.383234	0.494587	0.510475	0.346029	0.372493	0.391	0.363524	0.331349	0.206621	0.206826	0.213563	NA	NA	NA	NA	0.0158875	0.344174	NA	NA	NA	NA	-0.148558	0.364099	NA	NA	NA	NA	-0.122094	0.355598	NA	NA	NA
7	TSS-promoter	35656099	NA	NA	+	chr6	35655874	35656293	-295	222	370	-98	95	19	11.16	4	0.0248	0.08835	0.375508	0.513188	0.385781	0.361306	0.307671	0.242929	0.257979	0.178714	0.187369	0.164172	0.13768	0.0687553	4.01	0.0452	0.13768	0.489763	0.0102736	0.0633805	0.03	0.871	0.0102736	0.3266	-0.0142017	0.0652519	0.05	0.828	-0.0142017	0.267278	-0.0678365	0.0654708	1.07
7	TSS-promoter	35656105	NA	NA	+	chr6	35655874	35656293	-301	216	364	-104	95	19	2.96	4	0.564	0.760447	0.513154	0.51784	0.443123	0.411641	0.419509	0.38935	0.288309	0.215053	0.201094	0.187225	NA	NA	NA	NA	0.00468623	0.461797	NA	NA	NA	NA	-0.0700309	0.337581	NA	NA	NA	NA	-0.101513	0.413873	NA	NA	NA
7	TSS-promoter	35656111	NA	NA	+	chr6	35655874	35656293	-307	210	358	-110	95	19	2.34	4	0.674	0.805125	0.442408	0.490575	0.420275	0.412572	0.365826	0.411918	0.287058	0.226779	0.194821	0.137011	NA	NA	NA	NA	0.0481667	0.30791	NA	NA	NA	NA	-0.0221335	0.28384	NA	NA	NA	NA	-0.029836	0.292221	NA	NA	NA
7	TSS-promoter	35656125	NA	NA	+	chr6	35655874	35656293	-321	196	344	-124	95	19	8.25	4	0.0829	0.24547	0.474556	0.46115	0.352414	0.312019	0.325107	0.385921	0.292805	0.19886	0.132299	0.125214	NA	NA	NA	NA	-0.0134063	0.432734	NA	NA	NA	NA	-0.122143	0.424383	NA	NA	NA	NA	-0.162537	0.44224	NA	NA	NA
7	TSS-promoter	35656129	NA	NA	+	chr6	35655874	35656293	-325	192	340	-128	95	19	3.76	4	0.44	0.703133	0.518087	0.53964	0.441725	0.413658	0.437181	0.388751	0.305291	0.167026	0.150621	0.185091	NA	NA	NA	NA	0.0215532	0.534167	NA	NA	NA	NA	-0.0763623	0.361021	NA	NA	NA	NA	-0.104429	0.499342	NA	NA	NA
7	TSS-promoter	35656134	NA	NA	+	chr6	35655874	35656293	-330	187	335	-133	95	19	8.69	4	0.0695	0.220083	0.376913	0.414532	0.287729	0.261029	0.251979	0.298167	0.300547	0.193888	0.157626	0.130752	NA	NA	NA	NA	0.0376184	0.51458	NA	NA	NA	NA	-0.0891848	0.324385	NA	NA	NA	NA	-0.115884	0.403903	NA	NA	NA
7	TSS-promoter	35656140	NA	NA	+	chr6	35655874	35656293	-336	181	329	-139	95	19	7.58	4	0.108	0.302169	0.383095	0.435876	0.310171	0.28863	0.282484	0.290913	0.302323	0.173049	0.160517	0.12911	NA	NA	NA	NA	0.0527807	0.553743	NA	NA	NA	NA	-0.0729242	0.380417	NA	NA	NA	NA	-0.0944651	0.399971	NA	NA	NA
7	TSS-promoter	35656152	NA	NA	+	chr6	35655874	35656293	-348	169	317	-151	95	19	4.06	4	0.398	0.672178	0.372049	0.357916	0.351071	0.329049	0.24623	0.296358	0.311603	0.223282	0.155617	0.136541	NA	NA	NA	NA	-0.0141327	0.400063	NA	NA	NA	NA	-0.0209775	0.279417	NA	NA	NA	NA	-0.0430001	0.34075	NA	NA	NA
7	TSS-promoter	35656156	NA	NA	+	chr6	35655874	35656293	-352	165	313	-155	95	19	4.01	4	0.404	0.677294	0.422501	0.440119	0.399186	0.343624	0.330195	0.29174	0.224869	0.210039	0.197518	0.166951	NA	NA	NA	NA	0.0176183	0.463702	NA	NA	NA	NA	-0.0233155	0.255159	NA	NA	NA	NA	-0.0788774	0.305106	NA	NA	NA
7	TSS-promoter	35656164	NA	NA	+	chr6	35655874	35656293	-360	157	305	-163	95	19	5.8	4	0.214	0.469154	0.337672	0.36879	0.351434	0.267073	0.269456	0.195867	0.164652	0.230883	0.165734	0.131074	NA	NA	NA	NA	0.0311181	0.401374	NA	NA	NA	NA	0.0137624	0.249501	NA	NA	NA	NA	-0.0705986	0.331178	NA	NA	NA
7	TSS-promoter	35656174	NA	NA	+	chr6	35655874	35656293	-370	147	295	-173	95	19	5.55	4	0.235	0.484248	0.319917	0.298498	0.213465	0.257854	0.232938	0.231696	0.178115	0.102159	0.139595	0.164063	NA	NA	NA	NA	-0.0214194	0.370518	NA	NA	NA	NA	-0.106452	0.29505	NA	NA	NA	NA	-0.0620634	0.376901	NA	NA	NA
7	TSS-promoter	35656188	NA	NA	+	chr6	35655874	35656293	-384	133	281	-187	95	19	4.63	4	0.328	0.61805	0.332876	0.308124	0.285052	0.265743	0.241664	0.200047	0.132448	0.229322	0.114078	0.124856	NA	NA	NA	NA	-0.024752	0.300414	NA	NA	NA	NA	-0.0478232	0.231798	NA	NA	NA	NA	-0.0671324	0.29215	NA	NA	NA
7	TSS-promoter	35656194	NA	NA	+	chr6	35655874	35656293	-390	127	275	-193	95	19	11.02	4	0.0264	0.0915455	0.281877	0.365893	0.263066	0.2671	0.214376	0.161874	0.205247	0.123318	0.132979	0.0957696	0.084016	0.0583696	2.07	0.15	0.084016	0.315519	-0.0188113	0.0454399	0.17	0.679	-0.0188113	0.263558	-0.0147776	0.0467787	0.1	0.752	-0.0147776	0.307069	-0.0675008	0.0419982	2.58
7	TSS-promoter	35656199	NA	NA	+	chr6	35655874	35656293	-395	122	270	-198	95	19	0.28	4	0.991	0.993	0.242085	0.242924	0.238148	0.227531	0.226919	0.12814	0.144369	0.162357	0.0888742	0.128701	NA	NA	NA	NA	0.000839248	0.213479	NA	NA	NA	NA	-0.00393669	0.235362	NA	NA	NA	NA	-0.0145537	0.20355	NA	NA	NA
7	TSS-promoter	35656214	NA	NA	+	chr6	35655874	35656293	-410	107	255	-213	95	19	6.52	4	0.164	0.3895	0.195884	0.20117	0.173107	0.24558	0.16679	0.0766449	0.157353	0.0863791	0.125879	0.0737897	NA	NA	NA	NA	0.00528575	0.28789	NA	NA	NA	NA	-0.0227766	0.211295	NA	NA	NA	NA	0.0496958	0.213683	NA	NA	NA
7	TSS-promoter	35656218	NA	NA	+	chr6	35655874	35656293	-414	103	251	-217	95	19	12.66	4	0.0131	0.04978	0.218031	0.208015	0.249066	0.169922	0.172888	0.0938877	0.0775784	0.105474	0.0599931	0.0712091	-0.0100158	0.0271958	0.14	0.713	-0.0100158	0.208423	0.0310346	0.0315312	0.97	0.325	0.0310346	0.206028	-0.0481094	0.0223079	4.65	0.031	-0.0481094	0.103858	-0.0451435	0.0246696	3.35
7	TSS-promoter	35656242	cg00140191	cg00140191	+	chr6	35655874	35656293	-438	79	227	230	95	19	9.77	4	0.0445	0.149206	0.0225125	0.0120056	0.0106392	0.0049513	0.010126	0.0223906	0.0197623	0.0151504	0.0123998	0.0214502	-0.0105069	0.00595966	3.11	0.0779	-0.0105069	0.183753	-0.0118733	0.00567757	4.37	0.0365	-0.0118733	0.124686	-0.0175612	0.00571524	9.44	0.00212	-0.0175612	0.146461	-0.0123865	0.00692382	3.2
9	TSS-promoter	35656626	NA	NA	+	chr6	35656568	35657025	-822	-292	0	0	85	19	1.62	4	0.805	0.887768	0.0484858	0.0374377	0.0310249	0.0394687	0.0529399	0.0391509	0.0720467	0.0385067	0.0615527	0.076275	NA	NA	NA	NA	-0.012069	0.528497	NA	NA	NA	NA	-0.0165362	0.473082	NA	NA	NA	NA	-0.0136579	0.477374	NA	NA	NA
9	TSS-promoter	35656633	NA	NA	+	chr6	35656568	35657025	-829	-299	0	0	86	19	8.38	4	0.0787	0.2379	0.0217028	0.0313672	0.039413	0.0368608	0.0599552	0.0389991	0.0437857	0.04365	0.0450091	0.0449995	NA	NA	NA	NA	0.00891203	0.416758	NA	NA	NA	NA	0.018752	0.350732	NA	NA	NA	NA	0.0187148	0.433969	NA	NA	NA
9	TSS-promoter	35656649	NA	NA	+	chr6	35656568	35657025	-845	-315	0	0	86	19	1.63	4	0.804	0.887768	0.301624	0.264825	0.228161	0.229115	0.287389	0.332109	0.221962	0.139573	0.139032	0.231423	NA	NA	NA	NA	-0.0457716	0.0795256	NA	NA	NA	NA	-0.0723982	0.0537943	NA	NA	NA	NA	-0.0634319	0.0703277	NA	NA	NA
9	TSS-promoter	35656661	NA	NA	+	chr6	35656568	35657025	-857	-327	0	0	85	19	2.98	4	0.561	0.760447	0.339439	0.345316	0.259925	0.259575	0.289737	0.280383	0.211229	0.154754	0.161567	0.194201	NA	NA	NA	NA	-0.0223868	0.0546637	NA	NA	NA	NA	-0.0788146	0.0625385	NA	NA	NA	NA	-0.102211	0.0636021	NA	NA	NA
9	TSS-promoter	35656665	NA	NA	+	chr6	35656568	35657025	-861	-331	0	0	85	19	5.02	4	0.285	0.565043	0.43114	0.329844	0.403741	0.331934	0.492275	0.317502	0.232025	0.241114	0.196157	0.288552	NA	NA	NA	NA	-0.110792	0.471567	NA	NA	NA	NA	-0.0385694	0.374441	NA	NA	NA	NA	-0.103689	0.364374	NA	NA	NA
9	TSS-promoter	35656667	NA	NA	+	chr6	35656568	35657025	-863	-333	0	0	86	19	4.27	4	0.37	0.659062	0.487314	0.345774	0.34189	0.326374	0.399482	0.37443	0.257086	0.155844	0.291353	0.256942	NA	NA	NA	NA	-0.167032	0.409886	NA	NA	NA	NA	-0.161643	0.291487	NA	NA	NA	NA	-0.150967	0.345309	NA	NA	NA
9	TSS-promoter	35656669	NA	NA	+	chr6	35656568	35657025	-865	-335	0	0	86	19	1.5	4	0.826	0.89255	0.364932	0.431071	0.336951	0.369418	0.391126	0.295778	0.240604	0.167331	0.254477	0.325342	NA	NA	NA	NA	0.051472	0.177567	NA	NA	NA	NA	-0.0289368	0.233851	NA	NA	NA	NA	-0.010243	0.248834	NA	NA	NA
9	TSS-promoter	35656672	NA	NA	+	chr6	35656568	35657025	-868	-338	0	0	86	19	4.47	4	0.346	0.636194	0.417502	0.358471	0.257818	0.308872	0.369926	0.406319	0.228403	0.20022	0.107085	0.28295	NA	NA	NA	NA	-0.0313586	0.235744	NA	NA	NA	NA	-0.166	0.234739	NA	NA	NA	NA	-0.129831	0.228513	NA	NA	NA
9	TSS-promoter	35656679	NA	NA	+	chr6	35656568	35657025	-875	-345	0	-3	86	19	4.86	4	0.302	0.589322	0.429411	0.413538	0.351969	0.299358	0.481199	0.336306	0.243812	0.252215	0.173538	0.314538	NA	NA	NA	NA	-0.0203002	0.372769	NA	NA	NA	NA	-0.0810538	0.318277	NA	NA	NA	NA	-0.130898	0.419383	NA	NA	NA
9	TSS-promoter	35656682	NA	NA	+	chr6	35656568	35657025	-878	-348	0	-6	86	19	4.3	4	0.366	0.659062	0.42402	0.375247	0.328522	0.302096	0.446368	0.284959	0.252566	0.216038	0.161891	0.311941	NA	NA	NA	NA	-0.0226903	0.471186	NA	NA	NA	NA	-0.104124	0.459585	NA	NA	NA	NA	-0.138281	0.43697	NA	NA	NA
9	TSS-promoter	35656686	NA	NA	+	chr6	35656568	35657025	-882	-352	0	-10	86	19	4.08	4	0.395	0.672178	0.435034	0.387519	0.294407	0.281247	0.372817	0.297213	0.349291	0.172557	0.131078	0.36662	NA	NA	NA	NA	-0.045025	0.486131	NA	NA	NA	NA	-0.161024	0.467542	NA	NA	NA	NA	-0.160315	0.415874	NA	NA	NA
9	TSS-promoter	35656698	NA	NA	+	chr6	35656568	35657025	-894	-364	0	-22	86	19	1.83	4	0.768	0.87552	0.325664	0.385928	0.33175	0.284729	0.351461	0.296024	0.255605	0.190546	0.189935	0.292233	NA	NA	NA	NA	0.0535775	0.422343	NA	NA	NA	NA	-0.00102421	0.345197	NA	NA	NA	NA	-0.0585379	0.241804	NA	NA	NA
9	TSS-promoter	35656702	NA	NA	+	chr6	35656568	35657025	-898	-368	0	-26	86	19	6.75	4	0.15	0.367742	0.467556	0.42307	0.354058	0.303346	0.512366	0.314618	0.31532	0.192166	0.180403	0.335911	NA	NA	NA	NA	-0.0678153	0.513823	NA	NA	NA	NA	-0.124227	0.289689	NA	NA	NA	NA	-0.198245	0.298306	NA	NA	NA
9	TSS-promoter	35656704	NA	NA	+	chr6	35656568	35657025	-900	-370	0	-28	86	19	4.48	4	0.345	0.636194	0.344258	0.353956	0.275614	0.287214	0.455205	0.344979	0.258671	0.169649	0.134747	0.417739	NA	NA	NA	NA	0.0155361	0.416412	NA	NA	NA	NA	-0.07331	0.289333	NA	NA	NA	NA	-0.0492743	0.307272	NA	NA	NA
9	TSS-promoter	35656709	NA	NA	+	chr6	35656568	35657025	-905	-375	0	-33	86	19	3.13	4	0.536	0.751141	0.297677	0.224279	0.24869	0.250595	0.353266	0.284772	0.243328	0.131562	0.203017	0.314509	NA	NA	NA	NA	-0.0930412	0.523543	NA	NA	NA	NA	-0.0477604	0.354179	NA	NA	NA	NA	-0.0554967	0.353435	NA	NA	NA
9	TSS-promoter	35656714	NA	NA	+	chr6	35656568	35657025	-910	-380	0	-38	86	19	2.41	4	0.661	0.797397	0.385062	0.341275	0.316152	0.267531	0.357857	0.284716	0.257843	0.142169	0.147711	0.345095	NA	NA	NA	NA	-0.0548792	0.507354	NA	NA	NA	NA	-0.0697163	0.397677	NA	NA	NA	NA	-0.12267	0.387216	NA	NA	NA
9	TSS-promoter	35656722	NA	NA	+	chr6	35656568	35657025	-918	-388	0	-46	86	19	5.5	4	0.24	0.484248	0.347535	0.217153	0.214259	0.238041	0.321368	0.285549	0.190354	0.142977	0.157333	0.330324	NA	NA	NA	NA	-0.144266	0.366564	NA	NA	NA	NA	-0.148838	0.311731	NA	NA	NA	NA	-0.136086	0.32668	NA	NA	NA
9	TSS-promoter	35656730	NA	NA	+	chr6	35656568	35657025	-926	-396	0	-54	86	19	6.79	4	0.147	0.364304	0.450868	0.326752	0.257769	0.346464	0.329191	0.343552	0.240813	0.129224	0.171792	0.218424	NA	NA	NA	NA	-0.152972	0.418127	NA	NA	NA	NA	-0.231037	0.255313	NA	NA	NA	NA	-0.138209	0.355826	NA	NA	NA
9	TSS-promoter	35656734	NA	NA	+	chr6	35656568	35657025	-930	-400	0	-58	85	19	4.28	4	0.369	0.659062	0.37071	0.388451	0.263374	0.351195	0.419708	0.26857	0.310805	0.127639	0.225121	0.259786	NA	NA	NA	NA	0.0140747	0.390169	NA	NA	NA	NA	-0.122876	0.320406	NA	NA	NA	NA	-0.0386135	0.35112	NA	NA	NA
9	TSS-promoter	35656737	NA	NA	+	chr6	35656568	35657025	-933	-403	0	-61	85	19	1.54	4	0.819	0.8892	0.386797	0.378328	0.295849	0.325604	0.367603	0.294346	0.382277	0.187136	0.162069	0.272824	NA	NA	NA	NA	-0.0337152	0.462248	NA	NA	NA	NA	-0.100506	0.366768	NA	NA	NA	NA	-0.0711347	0.45725	NA	NA	NA
9	TSS-promoter	35656740	NA	NA	+	chr6	35656568	35657025	-936	-406	0	-64	85	19	8.74	4	0.068	0.220083	0.480837	0.285052	0.305531	0.358761	0.42799	0.308458	0.145244	0.159384	0.198129	0.321117	NA	NA	NA	NA	-0.223311	0.437818	NA	NA	NA	NA	-0.187011	0.328695	NA	NA	NA	NA	-0.159236	0.405884	NA	NA	NA
9	TSS-promoter	35656745	NA	NA	+	chr6	35656568	35657025	-941	-411	0	-69	86	19	2.28	4	0.684	0.808041	0.332245	0.400152	0.303183	0.328788	0.377959	0.29827	0.263823	0.160122	0.154484	0.201725	NA	NA	NA	NA	0.0709614	0.593758	NA	NA	NA	NA	-0.050932	0.327623	NA	NA	NA	NA	-0.0268188	0.375961	NA	NA	NA
9	TSS-promoter	35656754	NA	NA	+	chr6	35656568	35657025	-950	-420	0	-78	86	19	1.72	4	0.787	0.887768	0.31028	0.314023	0.221751	0.261536	0.302417	0.308234	0.325865	0.174555	0.205829	0.303308	NA	NA	NA	NA	-0.00255803	0.328173	NA	NA	NA	NA	-0.107061	0.33742	NA	NA	NA	NA	-0.0545174	0.361643	NA	NA	NA
9	TSS-promoter	35656758	cg16012111	cg16012111	+	chr6	35656568	35657025	-954	-424	0	-82	86	19	6.29	4	0.179	0.416449	0.427646	0.406398	0.33193	0.315281	0.280313	0.266529	0.235773	0.167666	0.153116	0.224168	NA	NA	NA	NA	-0.0291794	0.420211	NA	NA	NA	NA	-0.0911292	0.367076	NA	NA	NA	NA	-0.126394	0.343231	NA	NA	NA
9	TSS-promoter	35656767	NA	NA	+	chr6	35656568	35657025	-963	-433	0	78	85	19	2.69	4	0.611	0.774457	0.346663	0.383574	0.284977	0.27839	0.28723	0.21823	0.287048	0.164713	0.134566	0.346819	NA	NA	NA	NA	0.0338554	0.454536	NA	NA	NA	NA	-0.0488096	0.391096	NA	NA	NA	NA	-0.0619307	0.33477	NA	NA	NA
9	TSS-promoter	35656784	NA	NA	+	chr6	35656568	35657025	-980	-450	-5	61	85	19	3.9	4	0.42	0.697217	0.290516	0.344601	0.211835	0.231609	0.261835	0.312573	0.250468	0.0992408	0.144987	0.242609	NA	NA	NA	NA	0.0384286	0.354434	NA	NA	NA	NA	-0.075894	0.312228	NA	NA	NA	NA	-0.0514056	0.319652	NA	NA	NA
9	TSS-promoter	35656798	NA	NA	+	chr6	35656568	35657025	-994	-464	-19	47	86	19	4.81	4	0.308	0.590118	0.401961	0.349925	0.274269	0.290025	0.404818	0.210465	0.248117	0.142294	0.16849	0.37129	NA	NA	NA	NA	-0.0642461	0.337762	NA	NA	NA	NA	-0.130575	0.294728	NA	NA	NA	NA	-0.125395	0.29624	NA	NA	NA
9	TSS-promoter	35656811	NA	NA	+	chr6	35656568	35657025	-1007	-477	-32	34	86	19	3.55	4	0.47	0.71213	0.463597	0.370994	0.336921	0.307262	0.363532	0.309489	0.263437	0.162039	0.152514	0.397983	NA	NA	NA	NA	-0.0903751	0.462112	NA	NA	NA	NA	-0.136163	0.348365	NA	NA	NA	NA	-0.151333	0.375032	NA	NA	NA
9	TSS-promoter	35656813	NA	NA	+	chr6	35656568	35657025	-1009	-479	-34	32	86	19	15.91	4	0.00315	0.012825	0.564362	0.367415	0.293123	0.288143	0.401659	0.287916	0.278612	0.117108	0.184955	0.30925	-0.196947	0.0930812	4.48	0.0344	-0.212732	0.317918	-0.271239	0.0711972	14.51	0.000139	-0.281258	0.291356	-0.276218	0.0799624	11.93	0.000552	-0.227976	0.273427	-0.163141	0.0971143	2.82
9	TSS-promoter	35656815	NA	NA	+	chr6	35656568	35657025	-1011	-481	-36	30	86	19	7.56	4	0.109	0.302169	0.373514	0.367711	0.23723	0.183199	0.340352	0.243633	0.30937	0.186691	0.111803	0.399923	NA	NA	NA	NA	-0.0118475	0.452063	NA	NA	NA	NA	-0.133912	0.395149	NA	NA	NA	NA	-0.188214	0.378309	NA	NA	NA
9	TSS-promoter	35656823	NA	NA	+	chr6	35656568	35657025	-1019	-489	-44	22	86	19	6.18	4	0.186	0.419881	0.392326	0.384449	0.248258	0.266407	0.31219	0.293312	0.251976	0.142078	0.120934	0.331798	NA	NA	NA	NA	-0.0284417	0.470439	NA	NA	NA	NA	-0.147297	0.349339	NA	NA	NA	NA	-0.138544	0.368531	NA	NA	NA
9	TSS-promoter	35656828	NA	NA	+	chr6	35656568	35657025	-1024	-494	-49	17	86	19	7.32	4	0.12	0.317103	0.369132	0.430077	0.297436	0.227996	0.357459	0.269052	0.306027	0.156645	0.100287	0.308228	NA	NA	NA	NA	0.0548921	0.39237	NA	NA	NA	NA	-0.0647758	0.330171	NA	NA	NA	NA	-0.143469	0.277249	NA	NA	NA
9	TSS-promoter	35656836	NA	NA	+	chr6	35656568	35657025	-1032	-502	-57	9	86	19	1.21	4	0.877	0.917229	0.334329	0.320135	0.300045	0.339191	0.404498	0.28685	0.381947	0.1646	0.223012	0.391789	NA	NA	NA	NA	-0.0324046	0.378322	NA	NA	NA	NA	-0.0294099	0.32369	NA	NA	NA	NA	0.00742491	0.323898	NA	NA	NA
9	TSS-promoter	35656848	cg07843056	cg07843056	+	chr6	35656568	35657025	-1044	-514	-69	0	86	19	17.07	4	0.00187	0.00844941	0.499751	0.327648	0.235755	0.298372	0.419958	0.361601	0.217592	0.116296	0.157615	0.222454	-0.172103	0.0986904	3.04	0.0812	-0.17788	0.480546	-0.264416	0.085183	9.64	0.00191	-0.274137	0.354235	-0.209958	0.0780134	7.24	0.00712	-0.230213	0.277135	-0.0805578	0.0893761	0.81
9	TSS-promoter	35656850	NA	NA	+	chr6	35656568	35657025	-1046	-516	-71	0	86	19	6.79	4	0.147	0.364304	0.468914	0.34327	0.31042	0.386916	0.326825	0.249473	0.206378	0.17519	0.182864	0.235687	NA	NA	NA	NA	-0.119453	0.518683	NA	NA	NA	NA	-0.160502	0.364316	NA	NA	NA	NA	-0.035888	0.373197	NA	NA	NA
9	TSS-promoter	35656852	NA	NA	+	chr6	35656568	35657025	-1048	-518	-73	0	86	19	4.83	4	0.305	0.589322	0.454996	0.344366	0.309689	0.319132	0.413993	0.271277	0.227402	0.18361	0.158991	0.360736	NA	NA	NA	NA	-0.0755856	0.473421	NA	NA	NA	NA	-0.150602	0.378911	NA	NA	NA	NA	-0.174462	0.333389	NA	NA	NA
9	TSS-promoter	35656855	NA	NA	+	chr6	35656568	35657025	-1051	-521	-76	0	86	19	2.71	4	0.607	0.774457	0.338802	0.280919	0.291622	0.314591	0.421064	0.327772	0.221125	0.187302	0.211521	0.415412	NA	NA	NA	NA	-0.0503515	0.340804	NA	NA	NA	NA	-0.0511945	0.354387	NA	NA	NA	NA	-0.0285413	0.271137	NA	NA	NA
9	TSS-promoter	35656875	NA	NA	+	chr6	35656568	35657025	-1071	-541	-96	0	86	19	2.68	4	0.614	0.774457	0.364443	0.416531	0.317566	0.282447	0.353638	0.308747	0.315785	0.155428	0.228308	0.312692	NA	NA	NA	NA	0.0169565	0.375167	NA	NA	NA	NA	-0.0441954	0.358827	NA	NA	NA	NA	-0.0838473	0.251869	NA	NA	NA
9	TSS-promoter	35656906	cg01294490	cg01294490	+	chr6	35656568	35657025	-1102	-572	-127	0	86	19	3.41	4	0.492	0.723716	0.375962	0.398024	0.467002	0.379063	0.537832	0.334298	0.294416	0.297078	0.277559	0.38111	NA	NA	NA	NA	0.0357203	0.47398	NA	NA	NA	NA	0.0926749	0.417507	NA	NA	NA	NA	0.00838299	0.450554	NA	NA	NA
9	TSS-promoter	35656916	NA	NA	+	chr6	35656568	35657025	-1112	-582	-137	0	86	19	7.72	4	0.102	0.2907	0.398014	0.223234	0.292475	0.341924	0.444072	0.37885	0.17646	0.144091	0.187563	0.381183	NA	NA	NA	NA	-0.19968	0.401124	NA	NA	NA	NA	-0.0930898	0.343195	NA	NA	NA	NA	-0.0993173	0.389213	NA	NA	NA
13	TSS-promoter	35683363	NA	NA	+	chr6	35683217	35683588	2479	2276	0	692	95	19	2.77	4	0.597	0.774457	92.2253	92.2698	92.2241	92.6259	92.4274	1.21254	1.02859	1.11703	1.20669	1.11459	NA	NA	NA	NA	0.0444979	1.55769	NA	NA	NA	NA	-0.00115036	0.970607	NA	NA	NA	NA	0.400685	0.886003	NA	NA	NA
13	TSS-promoter	35683445	NA	NA	+	chr6	35683217	35683588	2397	2194	0	610	92	19	12.65	4	0.0131	0.04978	94.554	95.2046	94.4416	94.6459	94.5377	1.00842	0.753109	0.778508	0.817573	0.900831	0.65065	0.283549	5.27	0.0218	0.697531	1.84203	-0.112372	0.226611	0.25	0.62	-0.112372	1.7073	0.066865	0.1789	0.14	0.709	0.0522589	2.36503	-0.00943477	0.234353	0
13	TSS-promoter	35683466	NA	NA	+	chr6	35683217	35683588	2376	2173	0	589	95	19	9.31	4	0.0538	0.177774	95.687	96.1057	95.6367	95.9149	96.0515	0.621063	0.739163	0.598057	0.628769	0.656952	NA	NA	NA	NA	0.418661	1.34863	NA	NA	NA	NA	-0.0502956	1.56988	NA	NA	NA	NA	0.227824	1.22046	NA	NA	NA
13	TSS-promoter	35683488	NA	NA	+	chr6	35683217	35683588	2354	2151	0	567	95	19	0.26	4	0.993	0.993	94.3808	94.3266	94.3541	94.2877	94.2651	1.15021	0.893066	0.684568	1.01433	0.639657	NA	NA	NA	NA	-0.0541852	1.3859	NA	NA	NA	NA	-0.0267463	0.989304	NA	NA	NA	NA	-0.0931272	0.786105	NA	NA	NA
11	TSS-promoter	35690280	NA	NA	+	chr6	35690197	35690562	1164	1258	0	-1968	95	19	3.58	4	0.466	0.71213	94.8532	95.2516	95.4561	95.487	95.6117	1.29869	1.71665	1.64026	1.2831	0.96249	NA	NA	NA	NA	0.398385	2.25371	NA	NA	NA	NA	0.602872	1.37868	NA	NA	NA	NA	0.633793	1.65697	NA	NA	NA
11	TSS-promoter	35690318	NA	NA	+	chr6	35690197	35690562	1126	1220	0	-2006	95	19	7.29	4	0.121	0.317103	70.6318	70.84	70.646	68.674	70.5432	4.48758	3.4375	2.41043	3.1674	2.21896	NA	NA	NA	NA	0.208174	2.51924	NA	NA	NA	NA	0.0142157	0.597271	NA	NA	NA	NA	-1.95784	0.757311	NA	NA	NA
11	TSS-promoter	35690365	NA	NA	+	chr6	35690197	35690562	1079	1173	0	-2053	95	19	0.53	4	0.971	0.979593	93.6893	93.8676	93.664	93.6156	93.8749	1.41235	1.84144	1.15341	1.79132	1.2177	NA	NA	NA	NA	0.17825	0.616807	NA	NA	NA	NA	-0.0253939	0.63847	NA	NA	NA	NA	-0.0737223	0.564018	NA	NA	NA
11	TSS-promoter	35690432	NA	NA	+	chr6	35690197	35690562	1012	1106	0	-2120	95	19	4.07	4	0.396	0.672178	95.9362	95.7076	96.3163	95.578	95.9588	1.17056	1.29385	1.25194	1.39659	1.13461	NA	NA	NA	NA	-0.228607	5.03043	NA	NA	NA	NA	0.380035	3.24995	NA	NA	NA	NA	-0.358173	4.52205	NA	NA	NA
11	TSS-promoter	35690444	NA	NA	+	chr6	35690197	35690562	1000	1094	0	-2132	95	19	5.28	4	0.26	0.52	96.1373	96.3286	96.8296	96.0977	96.0656	1.15237	1.50289	0.942318	1.28023	1.24498	NA	NA	NA	NA	0.191295	2.60284	NA	NA	NA	NA	0.692308	1.67984	NA	NA	NA	NA	-0.039655	2.30116	NA	NA	NA
11	TSS-promoter	35690485	NA	NA	+	chr6	35690197	35690562	959	1053	0	-2173	95	19	11.37	4	0.0227	0.0821524	84.9702	86.6264	84.7669	84.7806	84.615	2.57008	2.15612	2.01172	2.39754	1.86379	1.65618	0.749099	4.89	0.027	1.65618	1.70342	-0.20329	0.728794	0.08	0.78	-0.20329	1.88524	-0.189621	0.755681	0.06	0.802	-0.189621	1.84108	-0.355176	0.708911	0.25
14	proximal enhancer	35693515	NA	NA	+	chr6	35693341	35693772	56	951	0	1875	72	19	267.82	4	9.39e-57	5.3523e-55	28.0296	23.8062	14.5559	12.5578	25.8441	8.39094	6.68971	4.49069	4.91665	4.99275	-3.22263	1.10674	8.48	0.00359	-3.05244	0.667214	-13.098	1.18454	122.27	2.02e-28	-12.9635	0.836654	-16.2387	1.79727	81.63	1.64e-19	-17.1317	0.701662	-1.37305	1.70779	0.65
14	proximal enhancer	35693554	NA	NA	+	chr6	35693341	35693772	17	912	0	1836	73	19	249.21	4	9.62e-53	4.38672e-51	19.6133	16.4609	9.84844	8.75464	17.8899	6.29779	4.92127	3.55155	3.48113	3.22363	-2.88875	0.747837	14.92	0.000112	-2.86871	1.18066	-9.40392	0.963024	95.36	1.59e-22	-9.2526	1.24577	-11.3471	1.37315	68.29	1.41e-16	-12.0117	1.46106	-1.47344	1.37199	1.15
14	proximal enhancer	35693564	NA	NA	+	chr6	35693341	35693772	7	902	0	1826	72	19	270.32	4	2.72e-57	2.0672e-55	23.0799	19.4343	12.1666	10.8228	21.499	7.09657	5.30437	3.81873	3.87654	3.96	-3.12223	0.91329	11.69	0.000629	-3.03757	3.61814	-10.4888	0.983246	113.8	1.44e-26	-10.3457	4.52058	-13.0324	1.48897	76.61	2.08e-18	-13.9093	6.40107	-1.07981	1.3855	0.61
14	proximal enhancer	35693573	cg23416081	cg23416081	+	chr6	35693341	35693772	0	893	0	1817	72	19	241.15	4	5.25e-51	1.995e-49	23.2379	19.1327	12.0716	10.9733	21.5216	6.87468	5.61777	3.88055	4.32853	3.90887	-3.38894	0.772384	19.25	1.15e-05	-3.30488	2.55535	-10.7465	0.975412	121.38	3.15e-28	-10.6021	3.68387	-12.7401	1.55478	67.14	2.52e-16	-13.3894	4.93889	-1.36646	1.45944	0.88
14	proximal enhancer	35693646	NA	NA	+	chr6	35693341	35693772	-54	820	0	1744	66	19	21.72	4	0.000228	0.00120893	0.707307	0.707157	0.43654	0.376218	0.623224	0.389516	0.516139	0.289674	0.26816	0.321723	-0.0650674	0.10856	0.36	0.549	-0.099742	2.9893	-0.242361	0.0799497	9.19	0.00243	-0.223709	3.73884	-0.35203	0.109727	10.29	0.00134	-0.394648	5.24768	-0.0641732	0.127264	0.25
14	proximal enhancer	35693689	NA	NA	+	chr6	35693341	35693772	-97	777	0	1701	72	19	195.96	4	2.78e-41	7.04267e-40	14.2503	11.9923	7.81368	7.50652	12.8286	4.53771	3.85408	2.97218	3.35202	3.11651	-2.09198	0.427484	23.95	9.9e-07	-2.08079	2.50976	-6.37105	0.548588	134.87	3.52e-31	-6.35821	3.71196	-7.491	0.870219	74.1	7.42e-18	-7.87599	5.61441	-1.40888	1.08246	1.69
14	proximal enhancer	35693697	NA	NA	+	chr6	35693341	35693772	-105	769	0	1693	74	19	179.24	4	1.09e-37	2.071e-36	15.1364	12.5583	8.6737	7.46875	13.8752	4.52616	4.36914	3.28146	3.24835	3.38982	-2.16078	0.454999	22.55	2.04e-06	-2.12623	0.348617	-6.39917	0.665519	92.45	6.89e-22	-6.38119	0.299591	-8.13465	0.95922	71.92	2.24e-17	-8.50375	0.354581	-1.15364	0.977421	1.39
15	proximal enhancer	35693873	NA	NA	+	chr6	35693783	35694189	196	593	0	1517	95	19	40.97	4	2.73e-08	2.30533e-07	78.4372	77.2592	75.2455	73.9523	79.8882	3.663	3.58896	3.75792	4.1371	3.9356	-1.17806	0.827593	2.03	0.155	-1.17806	5.76174	-3.19178	1.07448	8.82	0.00297	-3.19178	5.76309	-4.48492	1.03023	18.95	1.34e-05	-4.48492	6.33393	1.45091	1.07627	1.82
15	proximal enhancer	35693881	NA	NA	+	chr6	35693783	35694189	188	585	0	1509	95	19	5.67	4	0.225	0.483962	86.2573	84.6122	85.0923	84.098	85.0087	2.56249	3.36106	3.23017	4.42133	3.37898	NA	NA	NA	NA	-1.64503	7.50206	NA	NA	NA	NA	-1.16494	5.82071	NA	NA	NA	NA	-2.15927	8.61493	NA	NA	NA
15	proximal enhancer	35693949	NA	NA	+	chr6	35693783	35694189	120	517	0	1441	95	19	193.05	4	1.17e-40	2.6676e-39	26.48	22.7893	14.5464	12.7669	24.3387	7.37001	6.93615	4.9165	5.06655	5.73574	-3.69075	1.28658	8.23	0.00412	-3.69075	1.37618	-11.9336	1.28688	85.99	1.8e-20	-11.9336	2.04372	-13.7131	1.41435	94.01	3.14e-22	-13.7131	2.95435	-2.14132	1.28107	2.79
15	proximal enhancer	35694056	NA	NA	+	chr6	35693783	35694189	13	410	0	1334	95	19	22.47	4	0.000161	0.0009177	60.7143	57.6767	57.173	54.5054	59.8739	5.83751	5.85232	2.76551	5.66694	4.91952	-3.03759	1.67519	3.29	0.0698	-3.03759	1.60216	-3.54133	1.29975	7.42	0.00644	-3.54133	2.50236	-6.20889	1.81669	11.68	0.000632	-6.20889	3.29997	-0.840384	1.45218	0.33
16	proximal enhancer	35694577	NA	NA	+	chr6	35694479	35694881	-482	-103	0	813	95	19	21.23	4	0.000285	0.00147682	78.7478	78.1631	78.8757	78.5389	77.4652	2.02529	2.03466	1.83931	1.75842	1.91047	-0.584682	0.339197	2.97	0.0848	-0.584682	2.46493	0.127872	0.393373	0.11	0.745	0.127872	2.97369	-0.208909	0.340083	0.38	0.539	-0.208909	3.0673	-1.28265	0.301072	18.15
16	proximal enhancer	35694626	NA	NA	+	chr6	35694479	35694881	-531	-152	0	764	95	19	32.38	4	1.6e-06	1.04229e-05	85.2238	84.816	85.9788	86.6848	85.5962	1.56119	1.4244	1.21719	1.31769	1.49922	-0.407812	0.382277	1.14	0.286	-0.407812	3.70624	0.755046	0.429316	3.09	0.0786	0.755046	4.81187	1.46096	0.456184	10.26	0.00136	1.46096	4.61374	0.372446	0.40335	0.85
16	proximal enhancer	35694724	NA	NA	+	chr6	35694479	35694881	-629	-250	0	666	95	19	92.15	4	4.61e-19	5.83933e-18	58.2251	57.8381	61.7439	62.7659	58.3424	3.16069	3.49834	2.83299	3.50507	3.70041	-0.387003	0.507665	0.58	0.446	-0.387003	4.04593	3.51879	0.499342	49.66	1.83e-12	3.51879	3.96311	4.5408	0.772995	34.51	4.25e-09	4.5408	4.45048	0.117288	0.578255	0.04
16	proximal enhancer	35694748	NA	NA	+	chr6	35694479	35694881	-653	-274	0	642	92	19	190	4	5.29e-40	1.09647e-38	66.1608	65.6354	69.6966	70.9922	64.8733	3.63243	3.14555	2.92385	2.41408	3.75819	-0.677761	0.471673	2.06	0.151	-0.711311	1.71197	3.50339	0.50787	47.59	5.27e-12	3.49395	1.92262	4.89093	0.768798	40.47	1.99e-10	4.97815	2.1148	-0.912286	0.629148	2.1
16	proximal enhancer	35694756	NA	NA	+	chr6	35694479	35694881	-661	-282	0	634	95	19	71.29	4	1.21e-14	1.452e-13	51.371	51.4004	54.0171	54.7479	51.0693	4.11532	3.90925	3.53312	3.35956	3.91268	0.0293188	0.550411	0	0.958	0.0293188	2.2735	2.64611	0.664016	15.88	6.75e-05	2.64611	2.23623	3.37682	0.684918	24.31	8.21e-07	3.37682	3.46174	-0.301708	0.443939	0.46
16	proximal enhancer	35694787	NA	NA	+	chr6	35694479	35694881	-692	-313	0	603	95	19	11.66	4	0.0201	0.0751279	44.5634	43.1746	44.8857	44.3943	43.573	4.23884	2.76592	2.49296	3.13165	3.54613	-1.38877	0.628345	4.88	0.0271	-1.38877	2.02048	0.322284	0.643145	0.25	0.616	0.322284	2.18534	-0.169109	0.677216	0.06	0.803	-0.169109	3.35769	-0.99045	0.520396	3.62
17	proximal enhancer	35695192	NA	NA	+	chr6	35695079	35695479	738	-718	0	198	93	19	112.19	4	2.48e-23	3.534e-22	35.2362	34.7064	30.8785	29.3317	34.2463	8.08184	8.32362	7.42629	6.95508	8.33123	-0.404548	0.751764	0.29	0.59	-0.393401	2.81395	-4.35768	0.719571	36.67	1.4e-09	-4.35768	2.88023	-5.67851	0.789186	51.77	6.23e-13	-5.65189	3.03281	-0.989827	0.429599	5.31
17	proximal enhancer	35695226	NA	NA	+	chr6	35695079	35695479	704	-752	0	164	93	19	139.42	4	3.76e-29	6.12343e-28	45.8805	44.1452	40.458	38.1771	44.5406	4.6197	5.65541	4.92194	3.94761	3.59354	-1.64056	0.812622	4.08	0.0435	-1.6104	1.51904	-5.42252	0.70589	59.01	1.57e-14	-5.42252	1.76166	-7.59876	0.759291	100.15	1.41e-23	-7.55381	1.52301	-1.33999	0.900412	2.21
17	proximal enhancer	35695240	NA	NA	+	chr6	35695079	35695479	690	-766	0	150	93	19	199.31	4	5.29e-42	1.50765e-40	43.5051	41.145	36.7544	35.5326	41.8392	5.01371	4.89613	4.46264	4.31028	4.36246	-2.29356	0.798345	8.25	0.00407	-2.27118	3.28882	-6.7507	0.754171	80.12	3.52e-19	-6.7507	3.22248	-7.99063	0.801199	99.47	1.99e-23	-7.99784	3.45307	-1.66585	0.667887	6.22
17	proximal enhancer	35695267	NA	NA	+	chr6	35695079	35695479	663	-793	0	123	93	19	35.15	4	4.33e-07	3.08512e-06	25.5819	25.4344	23.5376	23.6204	25.737	3.7666	4.23577	3.37276	3.0481	3.22723	-0.154455	0.554623	0.08	0.781	-0.156065	3.56829	-2.04424	0.602304	11.52	0.000689	-2.04424	3.16122	-2.05729	0.569947	13.03	0.000307	-2.09192	3.33574	0.155096	0.600258	0.07
17	proximal enhancer	35695270	NA	NA	+	chr6	35695079	35695479	660	-796	0	120	93	19	22.18	4	0.000185	0.00102057	19.4381	19.8537	18.3762	18.3054	19.8961	2.66947	3.23967	3.15718	2.23403	1.94634	0.38659	0.506711	0.58	0.445	0.375066	3.50766	-1.06191	0.522518	4.13	0.0421	-1.06191	3.37744	-1.2477	0.435233	8.22	0.00415	-1.29605	3.52458	0.457985	0.529772	0.75
17	proximal enhancer	35695273	NA	NA	+	chr6	35695079	35695479	657	-799	0	117	93	19	51.12	4	2.1e-10	2.08174e-09	22.3984	22.3233	21.0881	20.6261	23.2137	3.37074	3.38677	3.26259	3.11093	3.31179	-0.00656794	0.507419	0	0.99	0.0126101	2.43355	-1.31034	0.505907	6.71	0.0096	-1.31034	2.69733	-1.93005	0.35201	30.06	4.18e-08	-1.94993	2.50129	0.815276	0.505353	2.6
17	proximal enhancer	35695294	NA	NA	+	chr6	35695079	35695479	636	-820	0	96	93	19	36.33	4	2.48e-07	1.824e-06	12.1795	12.2599	10.9785	10.8477	12.5852	2.15787	2.13846	1.75895	1.98737	1.82051	0.0431434	0.460833	0.01	0.925	0.0132633	2.2286	-1.20103	0.394353	9.28	0.00232	-1.20103	2.34001	-1.34251	0.428362	9.82	0.00172	-1.35006	1.90303	0.405666	0.419243	0.94
17	proximal enhancer	35695327	NA	NA	+	chr6	35695079	35695479	603	-853	0	63	93	19	42.52	4	1.3e-08	1.14e-07	6.74864	6.60704	5.67251	5.37614	6.70115	1.08175	1.41703	1.40205	1.15365	1.07595	-0.108873	0.296211	0.14	0.713	-0.0710047	2.22668	-1.07613	0.285361	14.22	0.000163	-1.07613	2.26563	-1.36141	0.250689	29.49	5.61e-08	-1.35083	1.53883	-0.0474857	0.260722	0.03
17	proximal enhancer	35695346	NA	NA	+	chr6	35695079	35695479	584	-872	0	44	93	19	53.44	4	6.9e-11	7.15091e-10	3.32173	3.34508	2.64166	2.44232	3.45033	0.78839	0.71501	0.60414	0.723855	0.74609	0.0161434	0.184339	0.01	0.93	0.0061755	2.03178	-0.680066	0.171608	15.7	7.4e-05	-0.680066	1.76605	-0.904742	0.185952	23.67	1.14e-06	-0.939486	1.89077	0.128603	0.242378	0.28
19	proximal enhancer	35695975	NA	NA	+	chr6	35695888	35696313	-19	1006	0	0	95	19	3.48	4	0.481	0.71213	0.287214	0.304433	0.262677	0.239678	0.256486	0.139767	0.125819	0.102943	0.0783699	0.154782	NA	NA	NA	NA	0.0172188	0.342729	NA	NA	NA	NA	-0.0245371	0.368286	NA	NA	NA	NA	-0.0475362	0.341316	NA	NA	NA
19	proximal enhancer	35695991	NA	NA	+	chr6	35695888	35696313	-35	990	0	0	95	19	5.68	4	0.224	0.483962	0.279371	0.269483	0.197331	0.210816	0.226384	0.189902	0.184985	0.0723504	0.0838419	0.125643	NA	NA	NA	NA	-0.00988816	1.30101	NA	NA	NA	NA	-0.0820401	1.27794	NA	NA	NA	NA	-0.0685546	1.10795	NA	NA	NA
19	proximal enhancer	35696006	NA	NA	+	chr6	35695888	35696313	-50	975	0	0	95	19	5.58	4	0.232	0.484248	0.253115	0.261565	0.185139	0.200389	0.223495	0.127475	0.157197	0.0766863	0.0921579	0.149373	NA	NA	NA	NA	0.00845051	0.816258	NA	NA	NA	NA	-0.0679753	0.768521	NA	NA	NA	NA	-0.052726	0.809733	NA	NA	NA
19	proximal enhancer	35696013	NA	NA	+	chr6	35695888	35696313	-57	968	0	0	95	19	2.2	4	0.699	0.821505	0.264858	0.27659	0.212109	0.259772	0.26819	0.198889	0.18833	0.0824344	0.106925	0.158065	NA	NA	NA	NA	0.0117326	0.299114	NA	NA	NA	NA	-0.0527484	0.17506	NA	NA	NA	NA	-0.0050855	0.174717	NA	NA	NA
19	proximal enhancer	35696016	NA	NA	+	chr6	35695888	35696313	-60	965	0	0	95	19	5.53	4	0.238	0.484248	0.257432	0.304089	0.21528	0.246901	0.207644	0.192523	0.203557	0.0839352	0.115723	0.0922717	NA	NA	NA	NA	0.0466571	0.220586	NA	NA	NA	NA	-0.0421517	0.154508	NA	NA	NA	NA	-0.0105311	0.149025	NA	NA	NA
19	proximal enhancer	35696021	NA	NA	+	chr6	35695888	35696313	-65	960	0	0	95	19	6.53	4	0.163	0.3895	0.280108	0.288829	0.221848	0.206236	0.265542	0.139006	0.167175	0.0825531	0.0889443	0.141198	NA	NA	NA	NA	0.0087214	0.290733	NA	NA	NA	NA	-0.0582602	0.192464	NA	NA	NA	NA	-0.073872	0.226971	NA	NA	NA
19	proximal enhancer	35696028	NA	NA	+	chr6	35695888	35696313	-72	953	0	0	95	19	2.5	4	0.645	0.786417	0.248264	0.252729	0.210496	0.212046	0.201507	0.207902	0.122701	0.0778619	0.124581	0.104158	NA	NA	NA	NA	0.00446496	0.325569	NA	NA	NA	NA	-0.0377673	0.220883	NA	NA	NA	NA	-0.0362172	0.232567	NA	NA	NA
19	proximal enhancer	35696044	NA	NA	+	chr6	35695888	35696313	-88	937	0	0	95	19	7.23	4	0.124	0.321273	0.243009	0.199119	0.13635	0.189956	0.189497	0.165034	0.136752	0.0731176	0.119537	0.119733	NA	NA	NA	NA	-0.0438904	0.257531	NA	NA	NA	NA	-0.106659	0.200039	NA	NA	NA	NA	-0.0530534	0.145578	NA	NA	NA
19	proximal enhancer	35696061	cg07485685	cg07485685	+	chr6	35695888	35696313	-105	920	0	0	95	19	1.85	4	0.763	0.874191	0.240012	0.229719	0.181222	0.195368	0.211022	0.223028	0.222361	0.0801398	0.0822964	0.139262	NA	NA	NA	NA	-0.0102934	0.266263	NA	NA	NA	NA	-0.0587901	0.222417	NA	NA	NA	NA	-0.0446439	0.202307	NA	NA	NA
19	proximal enhancer	35696066	NA	NA	+	chr6	35695888	35696313	-110	915	0	0	95	19	7.34	4	0.119	0.317103	0.280193	0.293907	0.207532	0.226921	0.294979	0.146319	0.169164	0.0941013	0.0715088	0.16275	NA	NA	NA	NA	0.0137145	0.249886	NA	NA	NA	NA	-0.0726612	0.184378	NA	NA	NA	NA	-0.0532724	0.163752	NA	NA	NA
19	proximal enhancer	35696078	NA	NA	+	chr6	35695888	35696313	-122	903	0	0	95	19	1.61	4	0.806	0.887768	0.345269	0.359596	0.324094	0.309829	0.308023	0.17597	0.203353	0.151584	0.105421	0.140893	NA	NA	NA	NA	0.0143265	0.298477	NA	NA	NA	NA	-0.021175	0.24955	NA	NA	NA	NA	-0.0354405	0.224166	NA	NA	NA
19	proximal enhancer	35696080	NA	NA	+	chr6	35695888	35696313	-124	901	0	0	95	19	1.55	4	0.818	0.8892	0.317143	0.314535	0.27058	0.28535	0.296072	0.19447	0.162491	0.101112	0.112217	0.123314	NA	NA	NA	NA	-0.00260818	0.248962	NA	NA	NA	NA	-0.0465632	0.186807	NA	NA	NA	NA	-0.0317923	0.1748	NA	NA	NA
19	proximal enhancer	35696093	NA	NA	+	chr6	35695888	35696313	-137	888	0	0	95	19	3.49	4	0.48	0.71213	0.351781	0.321413	0.279315	0.28449	0.281419	0.196792	0.201061	0.131487	0.13066	0.110964	NA	NA	NA	NA	-0.0303677	0.266066	NA	NA	NA	NA	-0.0724657	0.24297	NA	NA	NA	NA	-0.0672903	0.187446	NA	NA	NA
19	proximal enhancer	35696095	NA	NA	+	chr6	35695888	35696313	-139	886	0	0	95	19	2.87	4	0.581	0.765711	0.391976	0.339758	0.320123	0.316741	0.324256	0.219115	0.192731	0.118283	0.124738	0.186162	NA	NA	NA	NA	-0.0522182	0.222995	NA	NA	NA	NA	-0.0718536	0.216904	NA	NA	NA	NA	-0.0752355	0.183209	NA	NA	NA
19	proximal enhancer	35696097	NA	NA	+	chr6	35695888	35696313	-141	884	0	0	95	19	6.19	4	0.185	0.419881	0.33074	0.245109	0.216833	0.258743	0.251699	0.220089	0.161615	0.0888161	0.122683	0.160128	NA	NA	NA	NA	-0.0856312	0.222885	NA	NA	NA	NA	-0.113907	0.235213	NA	NA	NA	NA	-0.0719975	0.235988	NA	NA	NA
19	proximal enhancer	35696108	NA	NA	+	chr6	35695888	35696313	-152	873	0	0	95	19	8.11	4	0.0877	0.256354	0.307531	0.258553	0.206337	0.220922	0.258921	0.226029	0.108815	0.111578	0.0716311	0.0695888	NA	NA	NA	NA	-0.0489777	0.294073	NA	NA	NA	NA	-0.101194	0.228172	NA	NA	NA	NA	-0.0866093	0.195783	NA	NA	NA
19	proximal enhancer	35696114	NA	NA	+	chr6	35695888	35696313	-158	867	0	0	95	19	1.69	4	0.793	0.887768	0.207347	0.22699	0.200517	0.246928	0.217807	0.146005	0.12696	0.0972007	0.122925	0.151268	NA	NA	NA	NA	0.0196432	0.177247	NA	NA	NA	NA	-0.00683027	0.227503	NA	NA	NA	NA	0.0395814	0.255652	NA	NA	NA
19	proximal enhancer	35696121	NA	NA	+	chr6	35695888	35696313	-165	860	0	0	95	19	0.88	4	0.927	0.948807	0.41038	0.410456	0.432472	0.417192	0.449663	0.192817	0.205426	0.150669	0.120546	0.117536	NA	NA	NA	NA	7.66019e-05	0.202962	NA	NA	NA	NA	0.0220927	0.221358	NA	NA	NA	NA	0.00681194	0.244396	NA	NA	NA
19	proximal enhancer	35696139	NA	NA	+	chr6	35695888	35696313	-183	842	0	0	95	19	1.55	4	0.817	0.8892	0.468534	0.473491	0.532695	0.457666	0.486408	0.280348	0.220717	0.192797	0.173807	0.247256	NA	NA	NA	NA	0.00495712	0.199949	NA	NA	NA	NA	0.0641606	0.143694	NA	NA	NA	NA	-0.0108681	0.183997	NA	NA	NA
19	proximal enhancer	35696155	NA	NA	+	chr6	35695888	35696313	185	826	-8	0	95	19	1.25	4	0.871	0.915152	0.346914	0.300952	0.304477	0.330397	0.330411	0.196649	0.146247	0.173941	0.126116	0.123844	NA	NA	NA	NA	-0.0459616	0.300386	NA	NA	NA	NA	-0.0424369	0.274779	NA	NA	NA	NA	-0.0165173	0.255477	NA	NA	NA
19	proximal enhancer	35696178	NA	NA	+	chr6	35695888	35696313	162	803	-31	0	95	19	3.62	4	0.459	0.71213	0.495483	0.41207	0.480076	0.410712	0.411787	0.274891	0.15449	0.195746	0.181632	0.160203	NA	NA	NA	NA	-0.0834133	0.317747	NA	NA	NA	NA	-0.0154073	0.34392	NA	NA	NA	NA	-0.084771	0.297505	NA	NA	NA
19	proximal enhancer	35696225	NA	NA	+	chr6	35695888	35696313	115	756	-78	0	95	19	11.57	4	0.0208	0.0764903	0.679847	0.613822	0.769004	0.682501	0.511139	0.268563	0.224969	0.259077	0.275967	0.227964	-0.0660256	0.0782296	0.71	0.399	-0.0660256	0.246493	0.0891564	0.0641516	1.93	0.165	0.0891564	0.23797	0.00265411	0.0859864	0	0.975	0.00265411	0.208187	-0.168708	0.0786607	4.6
20	proximal enhancer	35696726	NA	cg25563198	+	chr6	35696645	35697096	133	255	0	97	95	19	16.62	4	0.00229	0.0100408	24.0017	20.6232	20.7535	22.2684	21.7704	3.33249	2.61899	4.3387	4.33211	4.00991	-3.37849	0.812711	17.28	3.22e-05	-3.37849	4.05468	-3.24818	0.786087	17.07	3.59e-05	-3.24818	3.71425	-1.73328	1.03564	2.8	0.0942	-1.73328	3.3409	-2.23133	0.857605	6.77
20	proximal enhancer	35696799	NA	NA	+	chr6	35696645	35697096	60	182	0	24	95	19	8.69	4	0.0693	0.220083	10.7708	9.70168	10.6483	10.2999	9.02882	3.44827	2.1235	3.20158	2.35611	2.43091	NA	NA	NA	NA	-1.06907	0.390956	NA	NA	NA	NA	-0.122472	0.287293	NA	NA	NA	NA	-0.470893	0.415874	NA	NA	NA
20	proximal enhancer	35696823	NA	NA	+	chr6	35696645	35697096	36	158	0	0	95	19	17.46	4	0.00158	0.00735184	32.7205	29.7522	28.9485	29.4948	30.2901	5.06935	2.56159	4.12093	4.09335	3.89258	-2.96825	1.03717	8.19	0.00421	-2.96825	0.187122	-3.77197	1.17725	10.27	0.00136	-3.77197	0.166167	-3.22572	1.03388	9.73	0.00181	-3.22572	0.133772	-2.43041	1.05498	5.31
20	proximal enhancer	35696870	cg25114611	cg25114611	+	chr6	35696645	35697096	0	111	0	0	95	19	67.18	4	8.91e-14	1.01574e-12	24.9082	22.5289	19.4659	19.4274	21.6735	3.64962	2.48411	2.51431	1.89061	3.83501	-2.37935	0.905398	6.91	0.00859	-2.37935	2.89696	-5.44236	0.82938	43.06	5.31e-11	-5.44236	3.54786	-5.48086	0.746013	53.98	2.03e-13	-5.48086	3.21948	-3.23474	0.882258	13.44
20	proximal enhancer	35696886	NA	NA	+	chr6	35696645	35697096	-14	95	0	0	95	19	16.22	4	0.00273	0.0115267	9.07978	8.32732	7.38962	7.02923	8.9289	6.48905	5.95184	4.96089	4.7392	5.92023	-0.752454	0.583199	1.66	0.197	-0.752454	4.64482	-1.69016	0.740975	5.2	0.0225	-1.69016	5.27213	-2.05054	0.787464	6.78	0.00921	-2.05054	4.63006	-0.150879	0.650386	0.05
21	proximal enhancer	35697759	cg08915438	NA	+	chr6	35697634	35697892	-60	-755	0	-496	63	19	24.35	4	6.81e-05	0.000398123	59.2793	59.6637	57.4274	57.0504	59.7565	7.47497	5.91183	8.03457	9.13517	7.73912	-0.346196	0.807229	0.18	0.668	-0.436013	2.61176	-2.36994	0.824222	8.27	0.00404	-2.41064	3.31834	-2.90582	0.60307	23.22	1.45e-06	-2.92724	3.52653	0.129881	0.655146	0.04
21	proximal enhancer	35697810	NA	cg21517946	+	chr6	35697634	35697892	-111	-806	0	-547	70	14	203.11	4	8.06e-43	2.62526e-41	25.6046	23.0355	15.7222	12.9186	24.1743	6.24984	4.78637	4.23139	4.50784	5.2702	-2.56913	0.942142	7.44	0.00639	-2.56913	3.6396	-9.88243	1.05878	87.12	1.02e-20	-9.88243	3.52037	-12.686	1.34146	89.43	3.17e-21	-12.686	4.63796	-1.43029	1.12212	1.62
22	proximal enhancer	35699167	NA	NA	+	chr6	35699095	35699525	627	463	9	577	91	19	4.55	4	0.336	0.627934	0.277682	0.888764	0.32202	0.303917	0.412692	0.194928	2.2603	0.334675	0.264121	0.527828	NA	NA	NA	NA	0.602936	2.67219	NA	NA	NA	NA	0.0485777	0.567672	NA	NA	NA	NA	0.0270004	0.536781	NA	NA	NA
22	proximal enhancer	35699173	NA	NA	+	chr6	35699095	35699525	621	457	3	571	91	19	3.32	4	0.505	0.73162	0.584307	0.896092	0.358734	0.347488	0.535091	0.666982	2.2503	0.232625	0.217073	0.649689	NA	NA	NA	NA	0.352102	2.59274	NA	NA	NA	NA	-0.227484	0.807599	NA	NA	NA	NA	-0.244327	0.562517	NA	NA	NA
22	proximal enhancer	35699178	NA	NA	+	chr6	35699095	35699525	616	452	0	566	91	19	1.05	4	0.903	0.931602	0.422007	0.308419	0.368717	0.407355	0.406851	0.503901	0.246654	0.275671	0.303758	0.562096	NA	NA	NA	NA	-0.121125	2.36494	NA	NA	NA	NA	-0.0628207	0.391771	NA	NA	NA	NA	-0.0134506	0.178545	NA	NA	NA
22	proximal enhancer	35699195	NA	NA	+	chr6	35699095	35699525	599	435	0	549	91	19	2.32	4	0.678	0.805125	0.461493	0.284833	0.377991	0.309677	0.41314	0.518154	0.225849	0.544675	0.203394	0.581065	NA	NA	NA	NA	-0.179083	2.86506	NA	NA	NA	NA	-0.0734122	2.79969	NA	NA	NA	NA	-0.150747	2.02604	NA	NA	NA
22	proximal enhancer	35699226	NA	NA	+	chr6	35699095	35699525	568	404	0	518	91	19	2.64	4	0.619	0.774457	0.328683	0.800694	0.348599	0.295263	0.359216	0.482308	2.3894	0.565776	0.137221	0.597854	NA	NA	NA	NA	0.50288	3.65825	NA	NA	NA	NA	0.0228867	4.11115	NA	NA	NA	NA	-0.0331033	5.20875	NA	NA	NA
22	proximal enhancer	35699251	NA	NA	+	chr6	35699095	35699525	543	379	0	493	91	19	2.95	4	0.567	0.760447	0.353494	0.568082	0.349438	0.189015	0.425417	0.571311	1.25532	0.580444	0.0726874	0.59366	NA	NA	NA	NA	0.218871	0.576288	NA	NA	NA	NA	0.00172101	0.813331	NA	NA	NA	NA	-0.164766	0.571721	NA	NA	NA
22	proximal enhancer	35699256	NA	NA	+	chr6	35699095	35699525	538	374	0	488	91	19	3.35	4	0.501	0.73162	0.406595	0.923816	0.398728	0.264866	0.404831	0.608501	2.55314	0.603483	0.167571	0.58255	NA	NA	NA	NA	0.533628	2.5483	NA	NA	NA	NA	0.000594378	0.768415	NA	NA	NA	NA	-0.132402	0.456933	NA	NA	NA
22	proximal enhancer	35699283	NA	NA	+	chr6	35699095	35699525	511	347	0	461	91	19	3.5	4	0.478	0.71213	0.370616	0.869291	0.331503	0.188935	0.347995	0.49563	2.54839	0.578058	0.092454	0.758662	NA	NA	NA	NA	0.513892	1.35848	NA	NA	NA	NA	-0.0261769	0.858514	NA	NA	NA	NA	-0.181951	0.591374	NA	NA	NA
22	proximal enhancer	35699286	NA	NA	+	chr6	35699095	35699525	508	344	0	458	91	19	2.91	4	0.573	0.764	0.473271	0.968229	0.490901	0.369074	0.459681	0.587291	2.54146	0.542407	0.260912	0.624618	NA	NA	NA	NA	0.564806	2.67311	NA	NA	NA	NA	0.0340086	0.910988	NA	NA	NA	NA	-0.0944185	0.654421	NA	NA	NA
22	proximal enhancer	35699288	NA	NA	+	chr6	35699095	35699525	506	342	0	456	91	19	2.61	4	0.625	0.774457	0.410976	0.835841	0.389657	0.257269	0.378992	0.591241	2.51082	0.599731	0.139945	0.575764	NA	NA	NA	NA	0.42604	2.70377	NA	NA	NA	NA	-0.0133746	0.777819	NA	NA	NA	NA	-0.166279	0.509619	NA	NA	NA
22	proximal enhancer	35699295	NA	NA	+	chr6	35699095	35699525	499	335	0	449	90	19	2.56	4	0.634	0.781362	0.405678	0.889316	0.388125	0.283228	0.452613	0.596484	2.68701	0.611184	0.116322	0.667338	NA	NA	NA	NA	0.527581	2.65667	NA	NA	NA	NA	-0.00970764	0.870674	NA	NA	NA	NA	-0.12296	0.47123	NA	NA	NA
22	proximal enhancer	35699311	NA	NA	+	chr6	35699095	35699525	483	319	0	433	91	19	2.73	4	0.604	0.774457	0.3845	0.80692	0.305904	0.22792	0.336244	0.642433	2.52179	0.540286	0.100669	0.632326	NA	NA	NA	NA	0.416093	2.73402	NA	NA	NA	NA	-0.0670339	0.819868	NA	NA	NA	NA	-0.170601	0.600263	NA	NA	NA
22	proximal enhancer	35699336	NA	NA	+	chr6	35699095	35699525	458	294	0	408	91	19	3.08	4	0.544	0.756293	0.396559	0.886476	0.383501	0.281198	0.396687	0.547005	2.52746	0.54005	0.232017	0.44417	NA	NA	NA	NA	0.513212	2.89631	NA	NA	NA	NA	-0.00259723	0.849071	NA	NA	NA	NA	-0.115734	0.633257	NA	NA	NA
22	proximal enhancer	35699342	NA	NA	+	chr6	35699095	35699525	452	288	0	402	91	19	3.88	4	0.422	0.697217	0.375891	0.827325	0.249317	0.146783	0.286292	0.570736	2.49286	0.515771	0.100354	0.584545	NA	NA	NA	NA	0.482928	2.71174	NA	NA	NA	NA	-0.129024	0.915874	NA	NA	NA	NA	-0.226316	0.623984	NA	NA	NA
22	proximal enhancer	35699379	NA	NA	+	chr6	35699095	35699525	415	251	0	365	91	19	3.31	4	0.507	0.73162	0.375391	0.916235	0.331609	0.32759	0.354555	0.63616	2.55038	0.549574	0.237318	0.61458	NA	NA	NA	NA	0.531349	2.69117	NA	NA	NA	NA	-0.0280626	0.81572	NA	NA	NA	NA	-0.055956	0.59152	NA	NA	NA
22	proximal enhancer	35699385	NA	NA	+	chr6	35699095	35699525	409	245	0	359	89	19	3.17	4	0.529	0.751141	0.495651	0.975713	0.399755	0.294722	0.417281	0.630196	2.74378	0.395512	0.183874	0.660535	NA	NA	NA	NA	0.488766	2.62557	NA	NA	NA	NA	-0.0925832	0.835343	NA	NA	NA	NA	-0.200952	0.59283	NA	NA	NA
22	proximal enhancer	35699392	NA	NA	+	chr6	35699095	35699525	402	238	0	352	91	19	2.83	4	0.587	0.769172	0.343858	0.827782	0.33987	0.247443	0.398431	0.536044	2.51418	0.351629	0.149675	0.685669	NA	NA	NA	NA	0.515755	2.76295	NA	NA	NA	NA	0.00408993	0.886914	NA	NA	NA	NA	-0.0984812	0.695977	NA	NA	NA
22	proximal enhancer	35699395	NA	NA	+	chr6	35699095	35699525	399	235	0	349	91	19	3.54	4	0.471	0.71213	0.316963	0.812154	0.247224	0.169151	0.392036	0.577695	2.5082	0.313268	0.16579	0.652799	NA	NA	NA	NA	0.540344	2.97708	NA	NA	NA	NA	-0.0640989	0.745631	NA	NA	NA	NA	-0.138415	0.690565	NA	NA	NA
22	proximal enhancer	35699417	NA	NA	+	chr6	35699095	35699525	377	213	0	327	91	19	3.67	4	0.452	0.710731	0.335963	0.873191	0.294567	0.227887	0.34152	0.586122	2.52862	0.322306	0.110399	0.619611	NA	NA	NA	NA	0.557369	2.68772	NA	NA	NA	NA	-0.033118	0.684911	NA	NA	NA	NA	-0.116499	0.587139	NA	NA	NA
22	proximal enhancer	35699425	cg07944278	cg07944278	+	chr6	35699095	35699525	369	205	0	319	91	19	3.77	4	0.437	0.703133	0.404663	0.64098	0.329548	0.180684	0.376837	0.52742	1.44763	0.315615	0.104631	0.693857	NA	NA	NA	NA	0.214432	2.66364	NA	NA	NA	NA	-0.0730033	0.656038	NA	NA	NA	NA	-0.219207	0.63416	NA	NA	NA
22	proximal enhancer	35699434	NA	NA	+	chr6	35699095	35699525	360	196	0	310	91	19	3.6	4	0.462	0.71213	0.317081	0.809099	0.191787	0.138343	0.355315	0.586057	2.61792	0.311704	0.111747	0.640721	NA	NA	NA	NA	0.51991	2.71269	NA	NA	NA	NA	-0.125463	0.67959	NA	NA	NA	NA	-0.171052	0.597728	NA	NA	NA
22	proximal enhancer	35699438	NA	NA	+	chr6	35699095	35699525	356	192	0	306	91	19	2.61	4	0.625	0.774457	0.369228	0.635671	0.341279	0.276481	0.378677	0.534239	1.41991	0.287329	0.132349	0.650139	NA	NA	NA	NA	0.269643	1.62315	NA	NA	NA	NA	-0.0306158	0.600414	NA	NA	NA	NA	-0.103767	0.510034	NA	NA	NA
22	proximal enhancer	35699440	NA	NA	+	chr6	35699095	35699525	354	190	0	304	91	19	3.48	4	0.48	0.71213	0.414665	0.907798	0.378307	0.258086	0.403444	0.536617	2.52431	0.293705	0.134017	0.621502	NA	NA	NA	NA	0.522318	2.70231	NA	NA	NA	NA	-0.0261714	0.693144	NA	NA	NA	NA	-0.163405	0.600586	NA	NA	NA
22	proximal enhancer	35699451	NA	NA	+	chr6	35699095	35699525	343	179	0	293	91	19	3.14	4	0.535	0.751141	0.272163	0.743067	0.250748	0.120391	0.289207	0.542487	2.45614	0.574768	0.107428	0.707408	NA	NA	NA	NA	0.483762	1.64466	NA	NA	NA	NA	-0.0183454	0.610063	NA	NA	NA	NA	-0.145084	0.562451	NA	NA	NA
27	proximal TAD	35704069	NA	NA	+	chr6	35703916	35704360	2039	164	-3947	0	95	19	116.29	4	3.31e-24	5.0312e-23	37.1938	37.5711	41.744	42.6655	37.3014	3.41572	3.57727	3.20795	3.02595	2.80737	0.377298	0.80541	0.22	0.639	0.377298	1.09176	4.55022	0.644694	49.81	1.69e-12	4.55022	1.01309	5.47173	0.754968	52.53	4.24e-13	5.47173	0.893758	0.107606	0.601808	0.03
27	proximal TAD	35704149	cg10780318	cg10780318	+	chr6	35703916	35704360	1959	84	-4027	0	95	19	5.64	4	0.228	0.484248	1.50477	1.29987	1.38026	1.43327	1.16443	0.595425	0.489612	0.646841	0.683246	0.309531	NA	NA	NA	NA	-0.204907	2.41109	NA	NA	NA	NA	-0.124515	2.62666	NA	NA	NA	NA	-0.0715089	2.74935	NA	NA	NA
27	proximal TAD	35704224	cg01321308	cg01321308	+	chr6	35703916	35704360	1884	9	-4102	0	95	19	3.81	4	0.433	0.703133	0.27025	0.220004	0.2968	0.323169	0.308955	0.167764	0.120138	0.263178	0.202651	0.171512	NA	NA	NA	NA	-0.0502463	3.6069	NA	NA	NA	NA	0.0265501	2.88716	NA	NA	NA	NA	0.0529189	3.381	NA	NA	NA
[truncated: 3 more columns]

## Sheet: Legend
PCR_No.	Amplicon number from HAM-TBS panel
Location	Location relative to FKBP5 regulatory elements
position_CpG	CpG coordinate hg19
cpg_ID_450K	Illumina ID from 450K array
cpg_ID_Epic	Illumina ID from EPIC array
strand	strand amplified
chromosome	chromosome
start	amplicon start
end	amplicon end
Distance_NR3C1_motif	distance to NR3C1 binding motif
Distance_CTCF_motif	distance to CTCF binding motif
Distance_NR3C1_Chip_peak	distance to NR3C1 binding site from ENCODE ChIP-seq
Distance_CTCF_Chip_peak	distance to CTCF binding site from ENCODE ChIP-seq
n_samples	number of samples
n_subjects	number of subjects
Chisq_lmm	Chi Square from Wald Chi-Square test overall time point effect
df_lmm	degrees of freedom
p_val_lmm	Pvalue from Wald Chi-Square test overall time point effect
FDR_lmm	false discovery rate on pvalue from overall time point effect
mean_T0	mean methylation at baseline
mean_T1	mean methylation at 1h post-DEX
mean_T3	mean methylation at 3h post-DEX
mean_T6	mean methylation at 6h post-DEX
mean_T23	mean methylation at 23h post-DEX
sd_T0	standard diviation of mean methylation at baseline
sd_T1	standard diviation of mean methylation at 1h post-DEX
sd_T3	standard diviation of mean methylation at 3h post-DEX
sd_T6	standard diviation of mean methylation at 6h post-DEX
sd_T23	standard diviation of mean methylation at 23h post-DEX
estimate_T1	estimate for methylation at 1h post-DEX
se_T1	standard error of estimate at 1h post-DEX
Chisq_T1	Chi Square from Wald Chi-Square test for the effect at 1h compared to baseline
p_val_T1	Pvalue from Wald Chi-Square test for the effect at 1h compared to baseline
delta_T1	mean methylation difference between 1h and baseline
sd_delta_T1	SD of mean methylation difference between 1h and baseline
estimate_T3	estimate for methylation at 3h post-DEX
se_T3	standard error of estimate at 3h post-DEX
Chisq_T3	Chi Square from Wald Chi-Square test for the effect at 3h compared to baseline
p_val_T3	Pvalue from Wald Chi-Square test for the effect at 3h compared to baseline
delta_T3	mean methylation difference between 3h and baseline
sd_delta_T3	SD of mean methylation difference between 3h and baseline
estimate_T6	estimate for methylation at 6h post-DEX
se_T6	standard error of estimate at 6h post-DEX
Chisq_T6	Chi Square from Wald Chi-Square test for the effect at 6h compared to baseline
p_val_T6	Pvalue from Wald Chi-Square test for the effect at 6h compared to baseline
delta_T6	mean methylation difference between 6h and baseline
sd_delta_T6	SD of mean methylation difference between 6h and baseline
estimate_T23	estimate for methylation at 23h post-DEX
se_T23	standard error of estimate at 23h post-DEX
Chisq_T23	Chi Square from Wald Chi-Square test for the effect at 23h compared to baseline
p_val_T23	Pvalue from Wald Chi-Square test for the effect at 23h compared to baseline
delta_T23	mean methylation difference between 23h and baseline
sd_delta_T23	SD of mean methylation difference between 23h and baseline
