# Supplementary material for: Identification of dynamic glucocorticoid-induced methylation changes at the FKBP5 locus
Source: Clin Epigenetics. 2019 May 23;11:83. doi: 10.1186/s13148-019-0682-5 (PMC6533766; doi:10.1186/s13148-019-0682-5)
Supplement: Supplementary file 8 — Table S3. Summary statistic from linear mixed models testing the change in methylation after DEX including lymphocyte cells counts as covariate for each CpG sites associated with change in lymphocyte counts (n = 9) in study 2. (XLSX 50 kb) [file 13148_2019_682_MOESM8_ESM.xlsx]

## Sheet: LMM_covar_lymph
Position_CpG	n_subjects	n_samples	Chisq_Dex	pval_Dex	FDR_Dex	Coefficient_meth_3h	se_meth_3h	Coefficient_meth_24h	se_meth_24h	Coefficient_Lymph	se_Lymph	Chisq_Posthoc_3h	pval_Posthoc_3h	Chisq_Posthoc_24h	pval_Posthoc_24h	baseline_meth_lymph_r	pval_corr_baseline_meth_lymph
35570224	54	156	103	4.9e-23	6.3e-23	-0.583231	0.0577246	-0.243656	0.058033	0.109589	0.0578263	138	9.35e-32	15.5	8.12e-05	0.2	0.0666
35578891	54	156	81.2	2.34e-18	2.6325e-18	0.499154	0.0592078	0.0784658	0.0594901	-0.176535	0.0588414	95.8	1.25e-22	2.14	0.143	-0.215	0.0481
35693515	53	155	126	4.77e-28	1.431e-27	-0.663595	0.0607788	-0.186568	0.0608867	0.12649	0.0588036	167	3.06e-38	11.1	0.000879	0.259	0.0172
35693554	53	155	118	2.25e-26	5.0625e-26	-0.644833	0.0607985	-0.187803	0.060925	0.104387	0.059296	185	3.95e-42	10.5	0.00119	0.235	0.0314
35693564	53	155	133	1.36e-29	6.12e-29	-0.671957	0.0593277	-0.215006	0.0594568	0.115466	0.0580016	176	3.12e-40	15.2	9.92e-05	0.257	0.018
35693573	53	155	137	2.13e-30	1.917e-29	-0.67112	0.05835	-0.219962	0.0584831	0.126966	0.0571931	178	1.41e-40	14.9	0.000111	0.248	0.023
35693689	53	155	105	1.86e-23	2.79e-23	-0.590062	0.0580539	-0.227433	0.0582187	0.185582	0.0576391	136	1.84e-31	18.1	2.1e-05	0.232	0.0336
35693697	53	155	105	1.46e-23	2.628e-23	-0.598079	0.0586667	-0.233895	0.0588271	0.133848	0.0581146	133	8.01e-31	19.6	9.38e-06	0.276	0.0111
35697810	31	84	38.8	3.74e-09	3.74e-09	-0.558264	0.0905802	-0.211096	0.0911978	0.13155	0.0861141	82.6	9.96e-20	10.4	0.00127	0.418	0.00182

## Sheet: Legend
Position_CpG	CpG coordinate hg19
n_subjects	number of subjects
n_samples	number of samples
Chisq_Dex	Chi Square from Wald Chi-Square test
pval_Dex	Pvalue from Wald Chi-Square test
FDR_Dex	False discovery rate
Beta_meth_3h	Standardize estimate for methylation at 3h
se_meth_3h	Standardize standar error for methylation at 3h
Beta_meth_24h	Standardize estimate for methylation at 24h
se_meth_24h	Standardize standar error of estimate for methylation at 24h
Beta_Lymph	Standardize estimate for Lymphocyte cell counts
se_Lymph	Standardize standar error of estimate for Lymphocyte cell counts
Chisq_Posthoc_3h	Chi Square from Wald Chi-Square test for the effect at 3h compared to baseline
pval_Posthoc_3h	Pvalue from Wald Chi-Square test for the effect at 3h compared to baseline
Chisq_Posthoc_24h	Chi Square from Wald Chi-Square test for the effect at 24h compared to baseline
pval_Posthoc_24h	Pvalue from Wald Chi-Square test for the effect at 24h compared to baseline
baseline_meth_lymph_r	correlation coefficient of baseline methylation and lymphocyte cell counts
pval_corr_baseline_meth_lymph	Pvalue of correlation between baseline methylation and lymphocyte cell counts
