# Supplementary material for: Identification of dynamic glucocorticoid-induced methylation changes at the FKBP5 locus
Source: Clin Epigenetics. 2019 May 23;11:83. doi: 10.1186/s13148-019-0682-5 (PMC6533766; doi:10.1186/s13148-019-0682-5)
Supplement: Supplementary file 9 — Table S4. Location of HAM-TBS amplicons and primer sequences used to analyze FKBP5 CpGs. (XLSX 15 kb) [file 13148_2019_682_MOESM9_ESM.xlsx]

## Sheet: Methylation Data in FKBP5
PCR name (FKBP5 HAM-TBS)	PCR ID (FKBP5 HAM-TBS)	PCR location (hg19)			Primer FW	Primer RV	CpGs covered	Functional region in FKBP5
		chromosome	start	stop
FKBP5 int7 PCR 1.2	1	chr6	35558361	35558652	GAGAAGTATAAAAAAAAAATGG	AAAATCCAAAACTTATTCCC	5	intronic Enhancer
FKBP5 int7 PCR 1.4	2	chr6	35558459	35558774	ATAATTTGGAGTTATAGTGTAGG	CAACACTACTACTAAAAAAT	5	intronic Enhancer
FKBP5 int5 PCR 2	3	chr6	35569680	35569946	ATTTAAAGGGGGAGGGA	CCTTTTTTCCCCCCTAT	5	intronic Enhancer
FKBP5 int5 PCR 3	4	chr6	35578686	35578916	AATTTTAAATTTAGGAAAAG	AAACTAATCTCAACAAATCCAAC	3	intronic Enhancer
FKBP5 int2 PCR 4	5	chr6	35607754	35608065	TGTATAGGTTTGTAGTTTTGGAGTAGT	CCTTTCTCAAATTCAATTTATTCAC	4	intronic Enhancer
FKBP5 TSS 2	7	chr6	35655924	35656243	GGTTTTTTAAYGTTTGTTTT	CRTCCTCACTAAACTTTTATTTC	42	TSS
FKBP5 TSS 4	9	chr6	35656618	35656975	GTTTTGTTYGTGTTTYGTTAATTT	AAATATCAATTTCCACCATC	40	TSS
FKBP5 promoter PCR 10	11	chr6	35690247	35690512	GGTTGTAGGGAATTATGA	TAACCAAACAAAACAAAAATA	6	proximal Enhancer
FKBP5 PCR 11	12	chr6	35630949	35631205	AGTTAGTGATTATGTGAGTTG	CTTAAAAATACCTCAATTCC	4	intronic Enhancer
FKBP5 PCR 12	13	chr6	35683267	35683538	TGTGTTTTAATAGAGATAAAGAG	CCATTACCATCAAATTAAAAACC	4	proximal Enhancer
FKBP5 PCR 13.1	14	chr6	35693391	35693722	GAAGTAGGAGATTTATTTTTTGAT	AAAAAAACATCAAAACTTTCCC	7	proximal Enhancer
FKBP5 PCR 13.2	15	chr6	35693833	35694139	AATGTAGGGTGTAGATAGTTTTA	CCAAAACATAAAAACAACCT	4	proximal Enhancer
FKBP5 PCR 14	16	chr6	35694529	35694831	GGGGAGGATATTATTTTAAT	CTTAAAACAATACCAACCAAATC	6	proximal Enhancer
FKBP5 PCR 15	17	chr6	35695129	35695429	GAATAAATTAGGGGTTTGGA	AAAAACCAATTCAAACAATCC	9	proximal Enhancer
FKBP5 PCR 16.1	18	chr6	35695657	35695960	TATTTAAGTAGGGGTAAATG	CCCAACTACTAAATCAAACTAT	33	proximal Enhancer
FKBP5 PCR 16.2	19	chr6	35695938	35696263	AATAGTTTGATTTAGTAGTT	ACATATACACAACAACTATATACC	22	proximal Enhancer
FKBP5 PCR 17	20	chr6	35696695	35697046	GGATTTATGTTGTTTTTATGTTG	CCAAACCTATATTAACATCT	5	proximal Enhancer
FKBP5 PCR 18	21	chr6	35697684	35697842	GTATAGTGAGTATATTAGTTAA	AAAAAAAAAACACCACCAAA	2	proximal Enhancer
FKBP5 PCR 19	22	chr6	35699145	35699475	GAGTGAAGTAAATTGAAAAG	AAATAAAAATAAATACCCACAC	24	proximal Enhancer
FKBP5cg14284211	24	chr6	35570168	35570410	AAATAATTATTGGGTTATGAGG	CCATCTCTACTTACTTTTTCAAA	1	intronic Enhancer
CTCF PCR 5.1	27	chr6	35703966	35704310	AGGTAAATTTTAGGGTAATATG	CATCTCCTCTTCTTTAAAAA	3	5'TAD
CTCF PCR 5.2	28	chr6	35704292	35704557	TTTTAAAGAAGAGGAGATGTGAA	AAATACAAAAAAATTAACCAAAC	4	5'TAD
CTCF PCR 6	29	chr6	35699693	35700085	GAGAGAAAGAGTTAAATTAGGT	CCAAAAAATAAAAAACTAAAAACC	34	proximal Enhancer
CTCF PCR 13	31	chr6	35592067	35592317	GAGATAAGGTTATTTTGAGATTGT	CAATAACCTTATTTTTTTCCTC	4
CTCF PCR 14	32	chr6	35551560	35551953	ATGAAAGATAGGGTGGATTTT	TAAACCAAACATTATACAAA	5	intronic TAD
CTCF PCR 15	33	chr6	35536803	35537104	AGGAGAAATTATTTTGGTTG	AAAACATCTACCATCTACTACTA	2
CTCF PCR 16	34	chr6	35519961	35520248	GAGGGAATAAGATTATAAAAATTAGAG	CAAAATTAAATCATACCCACAAAAC	2
CTCF PCR 17	35	chr6	35490554	35490990	ATTTTTATTAGTAAGGAGGG	CAACACCACCTCAATTTCTT	17	3'TAD
