# Supplementary material for: Identification of dynamic glucocorticoid-induced methylation changes at the FKBP5 locus
Source: Clin Epigenetics. 2019 May 23;11:83. doi: 10.1186/s13148-019-0682-5 (PMC6533766; doi:10.1186/s13148-019-0682-5)
Supplement: Supplementary file 10 — Table S5. Results from stepwise regression analyses comparing the LMM models without covariate, with smoking score alone, or with all the associated covariates performed on 17 CpG sites showing association with either age, sex, smoking, BMI, or MDD status in study 2. (XLSX 35 kb) [file 13148_2019_682_MOESM10_ESM.xlsx]

## Sheet: Supplementary table X covariate
CpG	n_subjects	LMMs without covariates											LMMs with smoking score as covariate												LMMs with smoking score, age, sex, BMI and MDD status as covarites
		Chisq_lmm_Dex	pval_lmm_Dex	AIC	estimate_3h_Dex	se_3h_Dex	95_C.I._3h	pval_Posthoc_3h	estimate_24h_Dex	se_24h_Dex	95_C.I._24h	pval_Posthoc_24h	Chisq_lmm_Dex	pval_lmm_Dex	FDR_lmm	AIC	estimate_3h_Dex	se_3h_Dex	95_C.I._3h	pval_Posthoc_3h	estimate_24h_Dex	se_24h_Dex	95_C.I._24h	pval_Posthoc_24h	Chisq_lmm_Dex	pval_lmm_Dex	FDR_lmm	AIC	estimate_3h_Dex	se_3h_Dex	X95_C.I._3h	pval_Posthoc_3h	estimate_24h_Dex	se_24h_Dex	X95_C.I._24h	pval_Posthoc_24h
X35490599	89	24.4	5.12e-06	753.57	1.77	0.383	1.02 - 2.52	2.76e-07	0.311	0.383	-0.439 - 1.06	0.329	10.2	0.00621	0.007038	512.26	1.21	0.397	0.435 - 1.99	0.0116	0.296	0.397	-0.481 - 1.07	0.391	10.2	0.00621	0.007038	511.67	1.21	0.397	0.435 - 1.99	0.0116	0.296	0.397	-0.481 - 1.07	0.564
X35558386	89	37.8	6.29e-09	817.77	-1.96	0.336	-2.62 - -1.3	2.19e-09	-0.416	0.336	-1.07 - 0.243	0.165	37.2	8.18e-09	1.26418e-08	540.58	-1.85	0.337	-2.52 - -1.19	5.35e-05	-0.154	0.337	-0.815 - 0.507	0.649	37.2	8.18e-09	1.26418e-08	536.97	-1.85	0.337	-2.52 - -1.19	5.35e-05	-0.154	0.337	-0.815 - 0.507	0.00206
X35558438	89	61.8	3.75e-14	960.6	-3.79	0.499	-4.76 - -2.81	9.62e-17	-1	0.499	-1.98 - -0.0214	0.0324	51.5	6.55e-12	1.39187e-11	663.95	-3.8	0.561	-4.89 - -2.7	4.83e-11	-0.734	0.561	-1.83 - 0.365	0.111	51.5	6.55e-12	1.39187e-11	655.13	-3.8	0.561	-4.89 - -2.7	4.83e-11	-0.734	0.561	-1.83 - 0.365	4.68e-05
X35558566	89	26.5	1.77e-06	904.13	-2.47	0.551	-3.55 - -1.39	1.61e-08	-0.0352	0.551	-1.12 - 1.05	0.947	32.3	9.76e-08	1.38267e-07	610.41	-3.05	0.587	-4.2 - -1.89	1.37e-06	-0.345	0.587	-1.5 - 0.805	0.536	32.3	9.76e-08	1.38267e-07	610.85	-3.05	0.587	-4.2 - -1.89	1.37e-06	-0.345	0.587	-1.5 - 0.805	0.0366
X35558710	89	33	6.94e-08	967.17	-3.76	0.696	-5.13 - -2.4	1.87e-11	-0.718	0.696	-2.08 - 0.646	0.307	18.4	0.000103	0.000134692	665.29	-3.19	0.775	-4.71 - -1.67	3.44e-05	-0.803	0.775	-2.32 - 0.716	0.275	18.4	0.000103	0.000134692	663.74	-3.19	0.775	-4.71 - -1.67	3.44e-05	-0.803	0.775	-2.32 - 0.716	0.00632
X35558721	89	45.4	1.42e-10	973.76	-4.19	0.702	-5.56 - -2.81	8.17e-14	-0.194	0.702	-1.57 - 1.18	0.775	43.3	3.9e-10	6.63e-10	664.32	-4.17	0.749	-5.64 - -2.71	3.49e-09	0.181	0.749	-1.29 - 1.65	0.79	43.3	3.9e-10	6.63e-10	667.32	-4.17	0.749	-5.64 - -2.71	3.49e-09	0.181	0.749	-1.29 - 1.65	0.0636
X35570224	89	111	8.52e-25	748.32	-3.85	0.37	-4.58 - -3.13	2.12e-40	-1.43	0.37	-2.15 - -0.7	0.000506	134	1.01e-29	2.86167e-29	490.49	-3.93	0.348	-4.61 - -3.25	1.21e-23	-1.23	0.348	-1.91 - -0.55	0.000222	134	1.01e-29	2.86167e-29	486.29	-3.93	0.348	-4.61 - -3.25	1.21e-23	-1.23	0.348	-1.91 - -0.55	0.313
X35693515	89	146	1.65e-32	1012.7	-10.7	0.917	-12.5 - -8.87	1.46e-51	-2.67	0.923	-4.48 - -0.862	0.00319	185	6.54e-41	5.559e-40	674.33	-11.2	0.865	-12.9 - -9.49	7.11e-36	-2.38	0.873	-4.09 - -0.669	0.0087	185	6.49e-41	5.5165e-40	680.42	-11.2	0.865	-12.9 - -9.49	6.97e-36	-2.38	0.873	-4.09 - -0.669	0.394
X35693554	89	139	6.61e-31	898.16	-7.2	0.632	-8.43 - -5.96	1.83e-56	-1.93	0.635	-3.17 - -0.684	0.00206	176	6.28e-39	2.669e-38	586.3	-7.55	0.592	-8.71 - -6.39	4.23e-37	-1.9	0.597	-3.07 - -0.729	0.000919	176	6.46e-39	2.7455e-38	592.65	-7.55	0.592	-8.71 - -6.39	4.21e-37	-1.9	0.597	-3.07 - -0.732	0.422
X35693564	89	155	1.91e-34	943.42	-8.8	0.726	-10.2 - -7.38	9.79e-54	-2.58	0.73	-4.01 - -1.14	0.000317	177	3.31e-39	1.87567e-38	626.58	-9.02	0.702	-10.4 - -7.64	8.63e-34	-2.35	0.708	-3.74 - -0.959	0.000614	177	3.36e-39	1.904e-38	632.67	-9.02	0.702	-10.4 - -7.64	8.54e-34	-2.35	0.709	-3.74 - -0.962	0.509
X35693573	89	158	6.05e-35	939.41	-8.72	0.714	-10.1 - -7.32	2.42e-54	-2.53	0.718	-3.94 - -1.13	0.000503	187	2.4e-41	4.08e-40	624.54	-9.02	0.682	-10.4 - -7.68	2.19e-35	-2.44	0.688	-3.79 - -1.1	0.000556	187	2.4e-41	4.08e-40	630.59	-9.02	0.682	-10.4 - -7.68	2.2e-35	-2.44	0.688	-3.79 - -1.1	0.478
X35693689	89	119	1.75e-26	819.21	-5.14	0.48	-6.08 - -4.2	8.42e-43	-1.71	0.483	-2.65 - -0.759	0.000473	151	1.44e-33	4.896e-33	532.49	-5.41	0.452	-6.3 - -4.53	1.18e-27	-1.59	0.456	-2.49 - -0.697	0.00102	151	1.41e-33	4.794e-33	538.63	-5.41	0.452	-6.3 - -4.53	1.11e-27	-1.59	0.456	-2.48 - -0.695	0.725
X35696823	89	8.01	0.0182	906.36	-1.71	0.603	-2.89 - -0.524	9.08e-05	-0.829	0.603	-2.01 - 0.353	0.208	6.74	0.0345	0.0366563	643.52	-1.69	0.706	-3.08 - -0.308	0.00444	-1.46	0.706	-2.84 - -0.0716	0.0429	6.74	0.0345	0.0366563	642.69	-1.69	0.706	-3.08 - -0.308	0.00444	-1.46	0.706	-2.84 - -0.0716	0.423
X35696870	89	9.32	0.00946	856.82	-1.6	0.546	-2.67 - -0.533	0.00015	-0.406	0.546	-1.48 - 0.664	0.509	3.36	0.187	0.187	589.92	-0.918	0.575	-2.04 - 0.208	0.0736	-0.0132	0.575	-1.14 - 1.11	0.983	3.36	0.187	0.187	586.14	-0.918	0.575	-2.04 - 0.208	0.0736	-0.0132	0.575	-1.14 - 1.11	0.068
X35697759	89	23.1	9.67e-06	928.93	-2.05	0.428	-2.89 - -1.22	1.35e-16	-0.977	0.428	-1.82 - -0.139	0.00988	14.9	0.000581	0.0007055	665.25	-2	0.52	-3.02 - -0.982	8.01e-08	-1.12	0.52	-2.14 - -0.105	0.0138	14.9	0.000581	0.0007055	668.2	-2	0.52	-3.02 - -0.982	8.01e-08	-1.12	0.52	-2.14 - -0.105	0.837
X35697810	89	51.3	7.36e-12	556.74	-8.21	1.17	-10.5 - -5.92	1.88e-25	-2.73	1.15	-4.98 - -0.481	0.0131	80	4.15e-18	1.00786e-17	357.46	-8.44	0.972	-10.3 - -6.53	1.45e-16	-2.31	0.95	-4.17 - -0.445	0.008	80.6	3.11e-18	7.55286e-18	363.74	-8.44	0.968	-10.3 - -6.55	1.38e-17	-2.32	0.948	-4.18 - -0.463	0.593
X35704069	89	58.3	2.24e-13	862.08	3.82	0.529	2.78 - 4.85	9.1e-23	0.8	0.529	-0.236 - 1.84	0.149	46.5	7.87e-11	1.48656e-10	587.59	3.78	0.603	2.6 - 4.96	2.9e-12	0.537	0.603	-0.645 - 1.72	0.395	46.3	8.71e-11	1.64522e-10	586.39	3.77	0.602	2.59 - 4.95	2.68e-12	0.521	0.602	-0.659 - 1.7	0.73

## Sheet: Legend
CpG	coordinate of the CpG site, CpG ID
n_subjects	number of subjects
LMMs without covariates	results from the LMM models testing the change in DNAm (outcome) without covariates
LMMs with smoking score as covariate	results from the LMM models testing the change in DNAm (outcome) with smoking score as covariate
LMMs with smoking score, age, sex, BMI and MDD status as covarites	results from the LMM models testing the change in DNAm (outcome) with smoking, age, sex, BMI, and MDD status as covariates
Chisq_lmm_Dex	Chi Square from the Wald Chi-Square test for overall time point effect
pval_lmm_Dex	Pvalue from the Wald Chi-Square test overall time point effect
FDR_lmm	false discovery rate on pvalue from overall time point effect
AIC	AIC of the LMM
estimate_3h_Dex	DNAm estimate (Beta) at 3 hours
se_3h_Dex	standard error 3 hours
95_C.I._3h	95% condidence interval 3 hours
pval_Posthoc_3h	Pvalue for the effect at 3 hours
estimate_24h_Dex	DNAm estimate (Beta) at 24 hours
se_24h_Dex	standard error 24 hours
95_C.I._24h	95% condidence interval 24 hours
pval_Posthoc_24h	Pvalue for the effect at 24 hours
