# Supplementary material for: Identification of dynamic glucocorticoid-induced methylation changes at the FKBP5 locus
Source: Clin Epigenetics. 2019 May 23;11:83. doi: 10.1186/s13148-019-0682-5 (PMC6533766; doi:10.1186/s13148-019-0682-5)
Supplement: Supplementary file 11 — Table S6. Summary statistic from the linear mixed models testing the change in methylation after DEX for 50 CpG sites profiled in study 2 as well as the measures of bias, standard error, and confidence intervals using bootstraps with 100 simulations. (XLSX 46 kb) [file 13148_2019_682_MOESM11_ESM.xlsx]

## Sheet: supplementary table X bootstrap
CpG_ID	n_subjects	Chisq_lmm	pval_lmm	FDR_lmm	beta_3h	bias_beta3h	se_beta3h	95_C.I._beta3h	Delta_DNAm_3h	beta_24h	bias_beta24h	se_beta24h	95_C.I._beta24h	Delta_DNAm_24h
35490599	89	33.8	4.51e-08	1.07381e-07	1.77	-0.0684	0.389	0.878 - 2.48	1.55685	0.311	-0.0307	0.352	-0.611 - 0.867	0.249438
35490608	89	9.95	0.0069	0.011129	1.19	-0.0497	0.623	0.13 - 2.18	1.29787	0.527	-0.0474	0.607	-0.541 - 1.76	0.500337
35490619	89	26.4	1.83e-06	3.97826e-06	1.36	0.0306	0.537	0.401 - 2.52	1.77079	0.297	0.0329	0.528	-0.689 - 1.46	0.537865
35490654	89	2.66	0.265	0.348684	0.236	0.0126	0.219	-0.243 - 0.649	0.262584	0.0487	0.000779	0.211	-0.452 - 0.556	0.0435955
35490674	89	1.52	0.468	0.531818	-0.119	0.0179	0.098	-0.315 - 0.0807	-0.0930337	-0.067	0.0105	0.108	-0.281 - 0.173	-0.00977528
35490693	89	8.64	0.0133	0.0207813	-0.469	0.0275	0.241	-0.909 - -0.0144	-0.392135	-0.023	0.0368	0.213	-0.377 - 0.411	0.0413483
35490713	89	10.6	0.00506	0.00843333	-0.163	-0.00408	0.107	-0.36 - 0.0566	-0.240899	-0.0106	-0.00512	0.102	-0.228 - 0.232	-0.0417978
35490744	89	18.9	7.7e-05	0.000160417	1.02	-0.0333	0.302	0.417 - 1.56	0.995393	0.424	-0.0205	0.322	-0.215 - 1.22	0.201798
35490782	89	6.21	0.0449	0.0660294	0.126	0.00494	0.0681	-0.0171 - 0.247	0.121348	0.045	0.00751	0.0621	-0.0716 - 0.153	0.0537079
35490787	89	2.45	0.293	0.36625	0.0457	0.00141	0.0657	-0.0835 - 0.203	0.0805618	0.098	-0.0039	0.0617	-0.0243 - 0.214	0.0461798
35490800	89	12	0.00248	0.00442857	-0.0981	0.00117	0.0668	-0.23 - 0.0346	-0.186292	-0.0172	-0.00347	0.0686	-0.194 - 0.0952	-0.137865
35490812	89	10.8	0.00461	0.00794828	-0.344	0.00898	0.133	-0.563 - -0.062	-0.305281	-0.0565	0.00508	0.12	-0.32 - 0.206	-0.0214607
35490818	89	4.44	0.109	0.155714	-0.1	0.0207	0.14	-0.334 - 0.17	-0.252921	0.0117	0.0346	0.166	-0.292 - 0.403	-0.0194382
35490820	89	0.501	0.778	0.82766	-0.0915	-0.0378	0.254	-0.58 - 0.425	-0.0931461	-0.279	-0.0382	0.278	-0.803 - 0.269	-0.127191
35490925	89	0.379	0.827	0.861458	-0.0207	-0.00242	0.0609	-0.141 - 0.103	0.00955056	0.0615	-0.00556	0.0638	-0.0683 - 0.179	0.0310112
35490946	89	2.51	0.285	0.365385	-0.0894	-0.0207	0.157	-0.4 - 0.234	-0.177978	-0.00222	-0.019	0.173	-0.349 - 0.354	-0.0511236
35490965	89	2.97	0.227	0.306757	-0.133	-0.0173	0.166	-0.472 - 0.207	-0.21618	-0.0641	-0.0165	0.19	-0.495 - 0.252	-0.121011
35558386	89	45.3	1.43e-10	3.575e-10	-1.96	0.0275	0.314	-2.57 - -1.21	-1.65517	-0.416	-0.0102	0.375	-1.27 - 0.329	-0.420225
35558438	89	80.3	3.62e-18	1.39231e-17	-3.79	-0.0366	0.537	-4.9 - -2.58	-3.31281	-1	-0.018	0.499	-2.09 - 0.0298	-0.715056
35558488	89	0.262	0.877	0.894898	0.0585	0.0159	0.201	-0.328 - 0.45	-0.0905618	0.114	0.0119	0.223	-0.391 - 0.528	-0.0529213
35558513	89	2.1	0.35	0.426829	-0.228	-5.73e-05	0.232	-0.672 - 0.301	0.0989888	0.124	-0.0455	0.262	-0.432 - 0.605	0.297303
35558566	89	50.3	1.22e-11	3.21053e-11	-2.47	0.0474	0.628	-3.74 - -1.13	-2.63348	-0.0352	0.0118	0.504	-1.14 - 0.879	0.149438
35558710	89	51.9	5.48e-12	1.52222e-11	-3.76	0.0143	0.616	-4.92 - -2.61	-3.73416	-0.718	-0.0175	0.618	-1.96 - 0.537	-0.86809
35558721	89	63.6	1.57e-14	4.90625e-14	-4.19	0.00736	0.676	-5.69 - -2.86	-4.10876	-0.194	0.077	0.713	-1.9 - 1.39	-0.667079
35569751	89	85.6	2.53e-19	1.265e-18	-1.04	-0.00623	0.134	-1.39 - -0.81	-0.978202	-0.368	-0.0214	0.131	-0.614 - -0.0998	-0.343258
35569757	89	80.4	3.4e-18	1.39231e-17	-0.998	0.0029	0.143	-1.33 - -0.71	-0.919775	-0.416	-0.012	0.131	-0.705 - -0.154	-0.368764
35569777	89	74.8	5.77e-17	2.06071e-16	-0.952	0.0114	0.144	-1.24 - -0.593	-0.878427	-0.343	-0.00094	0.134	-0.623 - -0.0919	-0.303708
35569896	89	31.8	1.24e-07	2.81818e-07	-0.272	-0.00567	0.0636	-0.382 - -0.12	-0.267865	-0.098	-0.00617	0.0603	-0.246 - -0.00147	-0.124157
35569922	89	13.2	0.00138	0.00255556	-0.28	-0.0195	0.114	-0.513 - -0.073	-0.267978	-0.363	0.00157	0.121	-0.638 - -0.132	-0.305618
35570224	89	195	3.86e-43	3.86e-42	-3.85	0.00257	0.354	-4.57 - -3.14	-3.80607	-1.43	0.0065	0.356	-2.28 - -0.729	-1.37067
35578739	89	0.0494	0.976	0.976	0.0811	-0.00121	0.103	-0.136 - 0.333	-0.0170787	0.0463	-0.000759	0.112	-0.169 - 0.292	-0.0169663
35578830	89	0.568	0.753	0.818478	-0.00852	-0.00731	0.118	-0.268 - 0.208	0.0622472	-0.0956	-0.00516	0.115	-0.356 - 0.147	0.0170787
35578891	89	154	3.26e-34	2.0375e-33	2.39	0.019	0.276	1.85 - 2.92	2.37258	0.256	0.00958	0.289	-0.335 - 0.833	0.297528
35693515	89	257	1.48e-56	3.875e-55	-10.7	0.0834	0.987	-12.3 - -8.61	-10.8166	-2.67	-0.0339	0.992	-4.61 - -0.727	-2.61375
35693554	89	251	3.51e-55	4.3875e-54	-7.2	0.0597	0.621	-8.55 - -5.71	-7.17534	-1.93	-0.0566	0.669	-3.18 - -0.673	-1.7683
35693564	89	257	1.55e-56	3.875e-55	-8.8	-0.0948	0.773	-10.5 - -7.41	-8.76466	-2.58	0.0629	0.814	-4 - -0.43	-2.39057
35693573	89	256	2.94e-56	4.9e-55	-8.72	-0.0526	0.73	-10.1 - -7.07	-8.64409	-2.53	-0.0231	0.712	-3.96 - -1.08	-2.39352
35693646	89	64.7	8.89e-15	2.96333e-14	-0.378	-0.00392	0.0673	-0.523 - -0.248	-0.373182	-0.127	0.00159	0.0623	-0.251 - -0.0204	-0.126364
35693689	89	192	2.57e-42	1.83571e-41	-5.14	-0.022	0.485	-6.13 - -4.18	-5.16443	-1.71	-0.0334	0.424	-2.52 - -0.875	-1.58307
35693697	89	195	5.3e-43	4.41667e-42	-5.43	0.0281	0.537	-6.48 - -4.26	-5.51773	-1.89	0.0435	0.513	-2.95 - -0.881	-1.68
35696726	89	1.98	0.371	0.441667	-0.38	-0.0231	0.54	-1.56 - 0.871	-0.0313483	-0.933	0.0346	0.523	-1.94 - 0.3	-0.542921
35696799	89	4.04	0.133	0.184722	0.574	0.0131	0.344	-0.0702 - 1.26	0.112022	-0.0878	0.0355	0.338	-0.669 - 0.578	-0.426854
35696823	89	15.3	0.000484	0.000968	-1.71	-0.052	0.592	-2.83 - -0.348	-1.75596	-0.829	-0.0339	0.623	-2.18 - 0.237	-0.741685
35696870	89	14.6	0.000672	0.00129231	-1.6	-0.0443	0.518	-2.62 - -0.493	-1.51775	-0.406	-0.102	0.56	-1.67 - 0.556	-0.280674
35696886	89	8.2	0.0166	0.0251515	-0.728	-0.0431	0.426	-1.58 - 0.131	-0.941348	0.445	-0.0392	0.45	-0.459 - 1.38	-0.270225
35697759	89	63	2.07e-14	6.08824e-14	-2.05	0.0106	0.415	-2.79 - -1.08	-2.43472	-0.977	0.0541	0.414	-1.75 - -0.162	-0.883596
35697810	57	125	9.1e-28	5.05556e-27	-8.21	0.00154	1.22	-10.5 - -5.26	-8.55735	-2.73	0.0119	1.14	-4.55 - -0.484	-2.62308
35704069	89	80.5	3.26e-18	1.39231e-17	3.82	0.0419	0.53	2.71 - 4.83	3.57254	0.8	0.0982	0.512	-0.106 - 2.02	1.03344
35704149	89	1.76	0.414	0.481395	0.0915	-0.00444	0.117	-0.205 - 0.309	-0.00235955	-0.0626	0.00562	0.111	-0.267 - 0.157	-0.0967416
35704224	89	0.793	0.673	0.747778	-0.015	-0.000878	0.0402	-0.0918 - 0.0626	-0.0231461	-0.0102	-0.00319	0.0373	-0.0939 - 0.0566	-0.017191

## Sheet: Sheet2
CpG_ID	CpG coordinate hg19
n_subjects	number of subjects
Chisq_lmm	Chi Square from Wald Chi-Square test overall time point effect
pval_lmm	Pvalue from Wald Chi-Square test overall time point effect
FDR_lmm	false discovery rate on pvalue from overall time point effect
beta_3h	beta (estimate) for methylation at 3h after DEX
bias_beta3h	bias on beta (estimate) for methylation at 3h after DEX from 100 simulations
se_beta3h	standard error on beta (estimate) for methylation at 3h after DEX from 100 simulations
95_C.I._beta3h	95% confidence interval on beta (estimate) for methylation at 3h after DEX from 100 simulations
Delta_DNAm_3h	DNA methylation difference between 3 hours and baseline
beta_24h	beta (estimate) for methylation at 24h after DEX
bias_beta24h	bias on beta (estimate) for methylation at 24h after DEX from 100 simulations
se_beta24h	standard error on beta (estimate) for methylation at 24h after DEX from 100 simulations
95_C.I._beta24h	95% confidence interval on beta (estimate) for methylation at 24h after DEX from 100 simulations
Delta_DNAm_24h	DNA methylation difference between 24 hours and baseline
CpGs in bold represent significant results from LMM (FDR<= 0.05) with absolute delta methylation change >= 1%
